# Supplementary material for: Earthquake-induced structural deformations enhance long-term solute fluxes from active volcanic systems
Source: Sci Rep. 2018 Oct 4;8:14809. doi: 10.1038/s41598-018-32735-1 (PMC6172214; doi:10.1038/s41598-018-32735-1)
Supplement: Supplementary file 2 — Supplementary Table 1a-d [file 41598_2018_32735_MOESM2_ESM.xlsx]

## Sheet: Supplementary Table 1a
Supplementary Table 1a: Historical data sources for the basic hydrochemistry within the Aso watershed for single groundwater sampling survey during 1968-1969 after Nagai et al. (1989) (ref. 85).
ID	Water type	Latitude	Longitude	Depth	Electric conductivity	Temperature	pH	RpH	Dissolved oxygen	Alkalinity	Cl-	SO42-	NO3-	F-	Na+	K+	Ca2+	Mg2+	Total Fe	Mn2+	NH4+	SiO2	SO42-/Alkalinity	SO42-/Cl-	SO42-/Cl- for the samples with SO42- > 200 mg l-1 in northwestern plain at deep fluid source		SO42-/Cl- in eq/eq from the slope of the plot below:
					μS cm-1	˚C			mg l-1	mg l-1	mg l-1	mg l-1	mg l-1	mg l-1	mg l-1	mg l-1	mg l-1	mg l-1	mg l-1	mg l-1	mg l-1	mg l-1	meq l-1/meq l-1	meq l-1/meq l-1	meq l-1/meq l-1		5.55176
1n	f	32.9708	131.144	60	141	15.4	7	7.4		1.02	5.3	8.7	0	0.26	9.3	5.3	9.9	4.7	0.04	0	<0.5	59.5	0.177696	1.21403
2n	p	32.9657	131.143	150	203	15.8	7.1	7.4	0.5	1.83	7.7	7.4	3.1	1.48	19.1	5.4	11.7	5.3	5.6	0.24	1.5	52.3	0.0842441	0.710768
3n	f	32.9723	131.113	420			7.8	8		5.5	7.7	28.4			105	9.5	17.1	5.5	0.47		0.5	100	0.107576	2.72781
4n	f	32.9672	131.115	72			7	7.4		2.46	10.2	6.4			21.3	6.1	12.4	4.8	4.76		9.4	46	0.0542005	0.464052
5n	p	32.9393	131.117	107	221	15.2	6.8	7.3	5.5	1.2	8.6	22.7	22.6	0.5	10.3	6.1	20.1	7.4	0.08	0	<0.5	64	0.394097	1.95216
6n	p	32.9418	131.114	90	235	14.5	6.9	7.3		0.97	12	43.6	4.3	0.79	10.8	5.2	21.9	7.6	0.03	0	<0.5	61.3	0.936426	2.68715
7n	f	32.946	131.11	85	268	14.3	6.9	7.3	7.8	0.84	14.6	56	3.4	0.93	11.8	4.8	24	8	0.07	0	<0.5	60	1.38889	2.83676
8n	f	32.9643	131.09	140	284	13.9	6.9	7.2		0.8	14.6	71.4		0.89	12.4	4.5	24.3	10.9	2.48	0.1	<0.5	59.5	1.85938	3.61687
9n	f	32.9543	131.084	80	335	14	6.9	7.2		0.79	19.7	86	0.8	0.91	14.7	4.9	28.6	10.8	0.02	0	<0.5	59	2.26793	3.22864
10n	p	32.9468	131.089	200	421	15.2	7	7.4		0.76	24	108	1.9	1.35	19.3	6.2	33.5	11	0.03	0	<0.5	61.8	2.96053	3.32812
11n	f	32.981	131.07	45			6.6	7		0.79	1.4	2		0.05	5.7	4	9.7	2.3				66.2	0.0527426	1.05655
12n	f	32.9675	131.076	50	304	14.3	7.4			1.16	13.9	60.2	1	1.14	13.3	4.3	21.9	12.5	1.39	0.16	<0.5	45.3	1.08118	3.20309
13n	f	32.9672	131.059	180	431	16.2	7.2	7.5		3.44	12.2	15.2	0	8.8	49	5.8	10.9	9.3	3.12	0.13	11.7	54	0.0920543	0.921448
14n	p	32.9638	131.055	7	916	15	6.9	7.4		2.82	50.6	26.3	1.4	4	38.2	9.4	79.8	42.5	6.9	3.9	1.6	51.3	0.194297	0.384408
15n	p	32.9562	131.058	[150]	3450	28.7	7	7.4		2.06	220	1605	0	5.9	302	25.3	273	158	11.6	5.85	3	66.8	16.2318	5.3956	5.3956
16n	p	32.9592	131.071	180	368		7.3	7.5		0.88	21.4	92.8	0	1.07	14.1	5	29.6	14.2	1.24	0.33	<0.5	49.5	2.19697	3.20717
17n	p	32.9438	131.078	125	695	17.2	6.6	7.3		0.59	43.9	242	1.6	1.92	33.8	9.1	56.7	28.8	0.02	0	<0.5	66	8.5452	4.07697	4.07697
18n	p	32.9417	131.067	60	626	16.6	5	5.4		0.06	31.9	235	2.2	0.61	26.5	7.1	51	23	0.02	0.19	<0.5	65	81.5972	5.44834	5.44834
19n	f	32.9487	131.063	[150]	3370	19.5	6.8	7.3	0.5	1.06	223	1752	0	6.2	163	30	376	159	93.2	7.25	11.5	74.5	34.434	5.81054	5.81054
20n	p	32.9527	131.054	[150]	370	19	6.1	6.5		0.78	148	1141	0	6.3	103	18.3	275	112	28.5	4.41	<0.5	86.3	30.4754	5.70179	5.70179
21n	f	32.9743	131.037				6.3	6.8		1.23	179	1210			178	21.6	194	118	17.2		<0.5	73.2	20.4946	4.99942	4.99942
22n	f	32.9652	131.037				5.8	6.2		0.2	76.6	515		0.83	59.7	8.3	99.6	60.6	6.72		4.1	58.6	53.6458	4.97239	4.97239
23n	f	32.9552	131.039				5.8	6.3		0.26	72.3	474		0.72	45.1	14.7	11	53.8	6.68			31.6	37.9808	4.84872	4.84872
24n	f	32.966	131.028				6.8	7.1		1	0.9	5.8		0.05	6	4.1	12	3				63.2	0.120833	4.7662
25n	f	32.956	131.019	80	120	15.6	6.8	7.2		0.99	4.3	5.3	0	0.18	6	4.6	9.2	3.8	0.7	0	<0.5	57.5	0.111532	0.911579
26n	f	32.9508	131.026	160	1750	18.1	6.7	7.2		1.74	101	733	0	9.4	99.2	12.6	140	82.1	45.8	4.44	5.7	68	8.77634	5.36747	5.36747
27n	f	32.9492	131.021	170	2530	22.8	6.9	7.2		1.42	163	1152	0	1.95	162	17.3	198	116	42.6	9.9	11.2	77.5	16.9014	5.22699	5.22699
28n	f	32.9435	131.005	50	1650	24	7	7.4		1.16	91.4	696	0	2.45	137	17.5	95.2	74.2	4.68	2.2	5.3	64	12.5	5.63184	5.63184
29n	p	32.9408	131.012	171	1010	16.9	6.4	7		1.18	50.6	383	0	10.2	54.1	12	104	39.8	27.4	2.35	<0.5	72.3	6.76201	5.59803	5.59803
30n	f	32.9418	131.008	150	542	18.3	6.8	7.3		0.68	24.9	188	1.6	1.74	23.3	7.7	44.9	18	9.4	1.7	<0.5	35.5	5.7598	5.584	5.584
31n	p	32.9193	131.004	50			6.6	7		0.7	5.4	38.2			9.2	4.3	15.8	5.2	0.13			58.4	1.1369	5.23187
32n	p	32.2243	130.981	[150]	384	16.9	6.8	7.3		1.84	17.2	94.4	0.5	0.25	34.5	5.7	15	12.6	17	1.1	<0.5	48.3	1.06884	4.05911
33n	f	32.8543	130.996	80	438	25.4	7	7.5		3.28	8.6	44.8	7.1	0.46	48.8	9.1	18.4	12.2	0.02	0	<0.5	78.3	0.284553	3.85271
34n	f	32.8488	131.024	60	723	23	6.6	7.1		4.18	12.2	132	0	0.76	58.8	10.6	39.2	32	6.85	0.65	0.8	83	0.657895	8.00205
35n	f	32.8425	131.028	90	895	29.5	7.2	7.8		3.24	37.1	230	3.9	1.24	101	16	37.7	27.6	0.21	0.2	<0.5	87.5	1.47891	4.58502	4.58502
36n	f	32.846	131.033	75	283	16.4	6.8	7.2		1.03	11.1	57.4	0	0.53	20.1	5.6	16.3	7.9	0.02	0	<0.5	68	1.161	3.82451
37n	p	32.8392	131.041		463	17.9	7	7.4		1.68	16.3	102	2.1	1	33.3	8.7	25.1	15.7	0.04	0.04	<0.5	68	1.26488	4.62807
38n	p	32.8337	131.038	90	679	20.2	7.1	7.5		2.46	22.6	186	0.8	1.76	54.2	14.4	38.4	24.6	1.5	0.51	<0.5	72.8	1.5752	6.08684	6.08684
39n	s	32.827	131.05		197	15.7	6.4	7		0.7	9.4	37.2	8.1	0.6	10.4	5.4	15.3	4.9	0.01	0	<0.5	70.5	1.10714	2.92686
40n	f	32.826	131.053	87	400	15.8	6.8	7.3		1.58	13.7	88.4	1.9	3.7	32.1	5.2	29.6	9.1	0.56	0.39	0.8	68	1.16561	4.7722
41n	f	32.8225	131.054	87	261	15.8	7.1	7.5		1.7	6.9	27.2	1.1	1.72	22.9	3.1	17	6.2	0.56	0.1	1	57.8	0.333333	2.91546
42n	p	32.8243	131.074	100	247	16.4	5.8			0.8	9.4	69.6	1.7	0.45	12.6	3.7	19.4	5.8	0.01	0	<0.5	66.5	1.8125	5.47606
43n	p	32.8252	131.088	46	242	15.4	6.4	7		0.56	11.1	58.4	4.9	0.84	9.9	4.4	20.7	5.6	0	0	<0.5	57.5	2.17262	3.89114
44n	s	32.8225	131.087		203	14.4	6.9	7.3		0.8	8.9	37.3	3.1	0.58	8.8	4.1	18.4	5.4	0	0	<0.5	60	0.971354	3.0996
45n	f	32.8182	131.086	50	199	14.6	6.9	7.3		0.83	8.6	33.1	3	0.53	8.8	4.1	17.2	5.4	0.03	0	<0.5	59.5	0.830823	2.84654
46n	p	32.8147	131.094	60	196	15.4	6.8	7.3		1.16	8.1	13.5	8.8	0.19	7.8	4.6	16.3	6.3	0.02	0	<0.5	56.3	0.242457	1.23264
47n	p	32.8308	131.108	105	296	15.2	6.8	7.3	7.9	0.92	14.6	32.4	39.4	0.3	10.1	7.3	25.6	7.8	0.01	0	<0.5	62	0.733696	1.64127
48n	p	32.8273	131.115	132	196	14.9	6.9	7.3		1.1	6.9	13.8	15.9	0.32	8.3	5	14.8	5.6	0.01	0	<0.5	62.3	0.261364	1.47917
49n	p	32.8168	131.127	100	135	15.9	7.5	7.6		1.18	4.5	5.4	0.5	0.1	6.5	2.9	11.2	4.6	0.33	0	<0.5	53.5	0.095339	0.8875
50n	s	32.811	131.12		142	14.1	7.1	7.5		1.2	3.8	5	0.2	0.12	5.8	3.3	11.7	4.9	0.01	0	<0.5	55	0.0868056	0.973136
f: self-flowing, p: pumping-up, s: natural spring																									average 5.3
[]: Estimated depth

## Sheet: Supplementary Table 1b
Supplementary Table 1b: Historical data sources for the basic hydrochemistry within the Aso watershed for repeated groundwater sampling survey during 1977-1995 after Shimano (1997) (ref. 86).
ID	Water type	Sampling day*	Latitude	Longitude	Electric conductivity	Temperature	pH	RpH	HCO3-	Cl-	SO42-	NO3-	F-	Na+	K+	Ca2+	Mg2+	SiO2	SO42- /HCO3-
					μS cm-1	˚C			mg l-1	mg l-1	mg l-1	mg l-1	mg l-1	mg l-1	mg l-1	mg l-1	mg l-1	mg l-1	meq l-1/meq l-1
1	S	950825	32.9128	130.971	85.2	16.8	6.8	7	25.6	1.6	3.1	0	0	2	1.4	4	1.6	24.8	0.15389
2	S	871211	32.9185	130.979	235	15.1	7		49.4	10.5	58.3	0	0	23.3	4.5	11.7	6.9	43.2	1.49979
3	Sp	870228	32.931	130.988	103	13.1	7		56.1	1.6	2.8	0.2	0.13	5	2.3	8.2	3.7	42.2	0.0634284
3	Sp	871211	32.931	130.988	105	13.5	7	7	52	1.7	2.5	0	0	5.3	2.6	8	3.5	43.8	0.0610978
3	Sp	880807	32.931	130.988	118	15.5	6.8	7	52.6	1.6	3	0	0	5.4	2.7	8.4	3.9	43.7	0.072481
3	Sp	881103	32.931	130.988	105.5	14	6.8	7	52.1	1.7	2.5	0.4	0	5	2.2	8.1	3.8	47.3	0.0609805
3	Sp	930822	32.931	130.988	99	15.22	6.8	7	45.1	2	4.6	1.1		4.9	1.3	7.5	3.4	45	0.129619
3	Sp	940724	32.931	130.988	111.8	16.7	7		56.1	1.5	2.6	0.4	0	4.3	1.7	9	4.1	48.3	0.0588978
3	Sp	950825	32.931	130.988	110.8	15.8	6.8	7	56.7	1.7	2.7	0	0	3.8	2.3	8.6	3.9	45.6	0.0605159
4	Sp	871211	32.937	131.002	120	12.1	7	7	59.3	4.7	22.4	0	0	9.5	6.7	10.3	5.3	47.8	0.480045
4	Sp	890224	32.937	131.002	126	15	6.6	6.8	53.9	3.3	11.7	0.5	0	6.9	3.1	9.6	4.9	53.3	0.275858
4	Sp	940724	32.937	131.002	158.1	21.8	7.2		56.1	4.2	20.5	0	0	7.5	2.6	10.3	5.9	47.5	0.464387
5	S	890224	32.9567	131.005	63.6	12.6	6.8	7	23.8	1.2	2.3	0	0	2.9	0.7	4.5	1.3	24.9	0.122812
6	Sp	871211	32.959	131.02	83	14.1	5.8	6.6	44.5	2.3	2.8	0	0	4.4	3.1	7.4	1.9	36.1	0.0799625
6	Sp	871211	32.959	131.02	86.1	18	5.8	6.4	40.2	2.1	2.6	0.8	0	2.8	1.6	7.6	2.2	42.1	0.0821932
7	Sp	890224	32.9658	131.023	84	13.9	5.8	6.4	35.1	1.7	3.3	1.7	0	3.4	0.7	7.8	1.9	28.1	0.11948
8	Sp	880310	32.971	131.03	326.5	13.2	7.4		66.7	12.8	71.7	1.5	0	34.1	4.6	15.7	10.4	51	1.3661
8	Sp	890224	32.971	131.03	120	16.3	6.7	7	51.5	3.5	14.5	0.7	0	10.5	3.3	7.7	4.6	54.3	0.357807
9	Sp	871211	32.9802	131.032	80	14.7	6.8	7	47	1.9	3.9	0	0	6.2	7.1	5.3	2.2	49.1	0.105452
9	Sp	881103	32.9802	131.032	82.2	15.5	7	7.2	36.7	2	2.9	0.3	0	5.5	2.2	5.2	2.5	52.5	0.10042
10	S	871211	32.9993	131.041	65	10	7		34.6	2	2.1	1.6	0	4	3	4.8	1.6	31.2	0.0771315
11	Sp	880310	32.9972	131.047	79.8	12.7	7.1	7.3	35.7	2.1	5.2	0	0	4.2	0.5	6.4	1.9	43.6	0.185107
11	Sp	880808	32.9972	131.047	75	15.4	6.2	6.8	31.8	2.4	5.3	0	0	4	1.8	6	2.2	39.4	0.211806
12	S	880808	32.9853	131.051	78	16.5	6.6	6.8	36	2.2	3	0	0	4.2	2.1	5.7	2.4	39.8	0.105903
13	S	870530	33.0057	131.065	35.9	17.3	6.7		17.1	1.3	3.1	0	0.08	2.2	0.7	2.9	1.2	14.5	0.230385
14	Sp	890224	32.9988	131.063	52.8	11.2	6.8	7.1	22.6	1.5	2	0	0	2.8	1	4.3	1.3	29.7	0.112463
14	Sp	940724	32.9988	131.063	68.6	15.4	7		35.4	1.4	1.5	0	0	2.4	0.8	6	1.8	34.6	0.0538489
15	Sp	890224	32.9783	131.061	100.8	14.1	6.7	7	46.5	2.3	4	0.4	0	6	2.7	7.5	3.1	50.7	0.109319
16	Gw	880310	32.9845	131.066	114	15	6.7	7	62	2.6	2.1	0.5	0	6.8	1.9	10	3	62	0.0430444
16	Gw	880808	32.9845	131.066	117	15.9	6.6	7	58	2.4	2.8	0	0	6.8	4	9.8	3.5	63.8	0.0613506
17	Sp	880310	32.9807	131.087	114	16	6.6	6.9	51.2	3.5	3.1	3.1	0	7.1	3.2	7.7	3.2	47.3	0.076945
17	Sp	880808	32.9807	131.087	125	16	6.2	6.8	44.3	5.8	5.3	13.2	0	7	4.7	9.1	4.3	47.8	0.152041
17	Sp	950825	32.9807	131.087	127.7	17.5	6.5	6.8	48.8	4.5	4.7	7.2	0	5.4	3.9	8	3.8	50.4	0.122396
18	S	880310	32.9838	131.101	99.5	10.5	7.2		60.7	1.8	1	0	0	5.5	1.3	8.1	2.9	48	0.0209363
18	S	890224	32.9838	131.101	98.4	12.2	7.2	7.4	51.5	1.5	1.3	0.5	0	5.1	1.5	7.7	3.2	53.2	0.0320793
19	Sp	880310	32.9757	131.103	191.7	15.2	7.2		108.4	3.9	6.3	0.5	0.3	23.5	2.7	9.8	4.9	50.3	0.0738584
19	Sp	881103	32.9757	131.103	215.3	16.5	7.2	7.4	113.5	7.2	6.8	0.5	0	24.5	4.4	10.3	6	62.6	0.076138
20	S	860828	32.9898	131.125	92	15.4	7.2		47.6	2	3.2	0.5	0	5	3	7.6	2.8	46.5	0.0854342
20	S	870228	32.9898	131.125	104	12.4	7.3		54.9	1.7	2.7	1.3	0.14	5.4	3.5	8.3	3.3	52.7	0.0625
20	S	870529	32.9898	131.125	96	15	7.2		50.6	1.9	2.4	1.1	0.15	5.1	3.2	8.4	3	47.5	0.0602767
20	S	870808	32.9898	131.125	98.4	15.7	7.2		50.6	2.3	3.9	1	0.05	5.1	3	7.7	2.8	48.5	0.0979496
20	S	871014	32.9898	131.125	103	14.9	7.4		54.9	2.6	3.5	1	0	5.5	3.2	7.9	3	48.7	0.0810185
20	S	880808	32.9898	131.125	92	15.7	7		47.1	1.7	2.6	0.3	0	4.9	3.1	7	3.1	47	0.0701522
20	S	881103	32.9898	131.125	103	13.6	7.3		53.7	2	2.5	1	0	5.3	3	7.9	3	57	0.0591636
20	S	890225	32.9898	131.125	93.6	12.9	7	7.2	47.7	1.8	2.5	1.9	0	4.9	2.6	7.2	3.1	48.2	0.0666055
20	S	920724	32.9898	131.125	119	17.2	7.2		59.8	1.7	2.4	0.9		5.2	3.5	7.8	3.2	55.5	0.0510033
20	S	930822	32.9898	131.125	104	15.2	7.2		52.4	1.5	1.9	0.5		5.4	2.9	7.9	3.4	57.3	0.0460798
20	S	940724	32.9898	131.125	114.4	15.4	7		58.5	1.9	1.6	0.3	0	4.3	2.4	8.7	3.5	57.1	0.0347578
20	S	950825	32.9898	131.125	103.7	14.4	7.2		56.7	1.8	2	0.4	0	3.9	3	7.6	3.1	55.4	0.0448266
21	S	880310	32.9793	131.129	140	11.4	7.2		60.7	1.8	3.1	0.7	0	6.6	2.4	9.2	3.3	61.8	0.0649025
22	Sp	880310	32.9702	131.139	134.7	13.7	7.4		76.2	2	2.6	0	0	6.7	3	11.4	4.1	63.2	0.0433618
22	Sp	950825	32.9702	131.139	132.2	14.7	7.2	7.4	65.9	2.2	3.3	0	0	5.1	3.7	10.5	4.4	67.6	0.0636381
23	Sp	880808	32.9673	131.145	137	15.1	6	6.6	44.3	4.3	9.9	19.5	0	6.2	5.1	11.5	5	47.7	0.284001
24	Gf	880310	32.9582	131.141	181.4	14.3	6.8	7	75	4	7.9	5.8	0	10.3	2.7	10.8	5	55.4	0.133861
25	S	880310	32.956	131.148	129.6	6.3	7.2		58.4	2.5	5.7	1.4	0	5.7	1.4	10.1	3.9	49.1	0.124037
26	Sp	871212	32.9427	131.139	200	14	6.4	6.7	84	6.1	14.2	11.8	0	8.4	7.4	17.1	6.6	55.7	0.214831
26	Sp	880809	32.9427	131.139	195	15.2	6.4	6.8	74.6	5.4	14.9	17	0	8	5.9	17.2	7.6	56.7	0.253826
27	S	870808	32.9352	131.142	124	6.3	7.4		57.3	2.8	9.3	0	0	5.5	3.6	11.4	4.4	51.5	0.206261
27	S	880310	32.9352	131.142	140	10.6	7.4		60.7	2.6	7.5	1.1	0	6	1.5	11	4.2	55.6	0.157022
27	S	880808	32.9352	131.142	118	17.3	7.4		58	2.6	8.6	1.8	0	5.7	4.1	10.4	4.7	54.8	0.188434
27	S	950825	32.9352	131.142	140.1	19.8	7.4		59.1	2.9	8.9	1.2	0.19	4.6	3.7	10.7	4.6	57.5	0.191378
28	S	871212	32.9093	131.107	345	3.5	4.8			24.1	120.9	0	2.3	10.8	5.2	42.1	6.9	55.7
28	S	950825	32.9093	131.107	198.8	25.5	5.4			5.5	68.9	0.2	0.56	2.3	1.9	16.6	3.3	35.8
29	Gf	840529	32.9477	131.119	235	14.5	6.9	7.3	59.1	12	43.6	4.3	0.79	10.8	5.2	21.9	7.6	61.3	0.937535
29	Gf	880310	32.9477	131.119	269.5	14.1	6.8	7	63.2	10.2	43	7.9	0.62	11.7	2.7	24.1	7.6	57	0.864649
29	Gf	890225	32.9477	131.119	240	14.9	6.8	7	67.7	7.9	35.5	6.5	0.33	10.6	5	23.2	8.4	61.3	0.66639
29	Gf	940724	32.9477	131.119	286	15.3	7		65.9	11.2	53	8.5	0.56	11.7	5.3	24.9	9	61.6	1.02207
30	Gf	880310	32.9592	131.121	264.3	14.1	6.7		54.8	12.1	54.9	4	0.69	12.1	1.7	25.2	8.3	55.7	1.27315
31	Gf	880310	32.9525	131.109	279.9	14.4	6.8	6.9	53.5	12.4	54.9	3.5	0.71	12.2	2.8	25.6	7.7	55.3	1.30409
32	Gf	880310	32.9592	131.101	274.7	13.6	6.8	6.9	51.2	11.5	50.9	1.3	0.72	11.9	1.8	23.9	7.5	54.8	1.26339
33	Gf	880310	32.9458	131.096	476.8	14.3	6.7	7	51.2	29	142.5	1	0.64	21.6	4.9	44.8	16.2	53.1	3.53699
34	Gf	880310	32.9488	131.091	331.7	13.7	6.7	6.8	48.8	13.9	63.6	1.2	0.77	14.9	3	26.4	8.4	54.9	1.65625
35	Gf	880310	32.9543	131.088	321.3	13.8	6.8	6.9	50	15.3	71.4	0	0.72	15.5	3.9	29.7	9.9	53.4	1.81475
35	Gf	940724	32.9543	131.088	327	14.5	6.8	7.2	51.2	17.1	77.5	0	0.74	15.3	4.6	28.2	11.4	58.7	1.92362
35	Gf	950826	32.9543	131.088	315	14.2	6.8	7	50	15.4	69.2	0	0.74	15	4.4	26.8	10.9	58	1.75883
36	Gf	840529	32.9642	131.095	284	13.9	6.9	7.2	48.8	14.6	71.4	0	0.89	12.4	4.5	24.3	10.9	59.5	1.85938
37	Gf	840529	32.9658	131.085	304	14.3	7.4		67.4	13.9	60.2	1	1.14	13.3	4.3	21.9	12.5	45.3	1.13508
38	Sp	890223	32.9235	131.081	168	9.5	6.8	7.2	25.1	8.7	17.6	13.1	0.2	9	4.8	9.6	3.1	32.1	0.891102
39	Sp	890223	32.9283	131.077	204	14.8	6.8	7.1	28.8	9.1	33.9	16.7	0.22	8.8	5.7	16.7	5.4	36.7	1.49588
40	Sp	890223	32.94	131.061	318	14.4	6.3	6.7	13.8	11.8	101.4	12.1	0.35	13.1	6.7	25.4	11.3	56.9	9.33786
41	Sp	880310	32.9377	131.052	181.4	14.3	6.8	7	35.7	6.3	28.4	7.8	0.58	7.4	2.7	13.2	4.1	33.3	1.01097
41	Sp	890223	32.9377	131.052	138	14.4	6.6	7	30.1	4.4	21.2	9.8	0.44	5.9	4.2	11.6	4.1	35.4	0.895072
41	Sp	950826	32.9377	131.052	197	16	6.8	7	31.1	8.4	33.2	15.8	0.83	7.1	4.4	15.8	5.7	36.9	1.35665
42	Sp	880309	32.936	131.04	145.1	13.5	6.8	7	32.2	6.9	16	1.2	0.29	7.6	2.4	10.6	3.1	31.6	0.63147
42	Sp	880809	32.936	131.04	112	14.1	6.6	6.9	30.4	6.1	14.8	3	0.29	6	2.8	9	3.1	32.7	0.618695
43	Sp	871211	32.9343	131.034	185	11.7	6.8	6.8	34.6	6.4	32.7	1.9	0.4	10.4	2.1	13.8	5.1	34	1.20105
43	Sp	880809	32.9343	131.034	122	15.1	6.8	6.9	31.8	3.9	19.2	2.5	0.29	5.7	2.6	9.4	3.6	31.5	0.767296
43	Sp	890223	32.9343	131.034	132	13.4	6.6	7.1	30.1	4.8	241.2	3.9	0.15	6.4	3.4	10.6	4	33.9	10.1836
43	Sp	930826	32.9343	131.034	138	15.3	7		28	5.1	33.2	2		6.6	2.8	13	4.6	35	1.50685
44	Sp	880809	32.9318	131.026	208	15.5	6.6	6.8	33.2	12.1	52.8	1.3	0.64	9.4	4.1	18.4	7.4	42.8	2.02108
44	Sp	890223	32.9318	131.026	204	13	6.6	6.8	28.8	11.5	44.8	5.9	0.35	9.2	4.7	17.5	7.1	40.8	1.97685
44	Sp	950825	32.9318	131.026	211.7	17.3	6.5	6.9	33.5	10	48.8	1.8	0.69	8.1	3.7	17.2	6.9	42.2	1.85124
45	Sp	871211	32.9152	130.996	105	15.2	6.6	7	32.1	5.3	14.4	3.7		4.4	3.9	8.5	2.8	29.8	0.570093
45	Sp	881103	32.9152	130.996	123.9	15.5	6..7	6.9	29.6	5	12.3	4		4.6	2.4	8.5	3.1	32.5	0.528083
45	Sp	950825	32.9152	130.996	131.5	15.9	6.6	7	30.5	4.3	13.8	4.8	1.02	2.9	2.2	8.2	3	29.3	0.575
46	Sp	890223	32.9057	130.993	162	15.6	6.2	6.7	56.5	4.2	14	3.9	0.63	8.8	5.2	10.9	6.1	58.1	0.314897
47	Sp	880311	32.8987	130.998	165.8	10.7	6.6	7	47.7	4.3	22.3	1.3	0.15	7.7	1.7	13.2	4.6	45.5	0.594121
47	Sp	881103	32.8987	130.998	164	14.2	6.7		41.5	5.6	25.9	1.6	0.1	7.1	3.4	12.8	5.1	51.6	0.793122
48	Sp	890223	32.8945	130.994	150	14.7	6.4	6.8	41.3	4.5	23.7	1.5	0.2	7.2	3.6	12.3	4.9	54.7	0.729268
49	Sp	890223	32.884	131	180	15.2	5.8	6.8	47.7	4.1	27.6	1.6	0.05	8.1	4.9	15.8	6.3	63.1	0.735325
49	Sp	950825	32.884	131	203.5	15.3	6	6.8	53.7	6.1	41.9	1.4	0.19	8.3	4.4	17.7	7	59.5	0.991581
50	Sp	880313	32.8807	131.027	176.2	15.5	6.8	6.9	44	4.8	39	1.8	0.14	8.3	3.5	16.1	5.1	51.9	1.12642
51	Sp	880313	32.8757	130.988	290.2	16.5	7.2		82.2	7.8	58.2	4.1	0.12	18.6	5.9	22.3	11.6	65.4	0.899787
51	Sp	890223	32.8757	130.988	318	15.4	8		96.7	7.2	53.2	4.1	0.15	17.8	5.7	22	13.3	71.9	0.699155
52	Sp	890223	32.8717	130.994	103.2	14.5	6.8	7.2	28.8	1.8	4.3	1.5		3.8	2.2	5.3	2	38.5	0.189742
53	Sp	880311	32.8657	130.996	207.3	14	7	7.2	45.2	3.4	9.3	4.4		5.8	2.2	9.2	2.9	52.5	0.261477
53	Sp	880807	32.8657	130.996	110	16.3	6.6	6.8	44.3	3.4	7.9	7.5		5.7	4.5	9.1	3.4	51.8	0.226627
53	Sp	950826	32.8657	130.996	296	18.7	7		93.9	9.7	48.2	4.7		20.2	7	22.8	9.1	69.3	0.652334
54	Sp	880311	32.8597	130.998	165.8	13.7	6.9	7.2	41.7	5.7	20.5	5.6		6.5	2.4	13.6	4.3	42.8	0.62475
54	Sp	880807	32.8597	130.998	160	16.5	6.8	7	44.3	6.4	16.1	9.7		6.5	4.7	13.5	4.9	43.3	0.46186
54	Sp	950826	32.8597	130.998	181.6	16.5	6.8	7	50	7.2	23.3	7.6		5.7	4.2	14.9	5.4	46.7	0.592208
55	Sp	880312	32.8633	131.035	165.8	13	7	7	41.7	4.1	27.9	1	0.14	7.5	2.5	14.2	3.7	61	0.85027
56	Sp	880312	32.8473	131.031	228	14.6	7.2	7.2	53.5	7.2	46.9	2.3	0.43	15.9	3.8	15.7	6.3	62.1	1.11406
57	Sp	870301	32.8443	131.039	246	15.6	6.6	6.9	53.7	10.4	51.8	1.8	0.82	16.1	5.2	15.8	6.9	61.5	1.22587
57	Sp	880312	32.8443	131.039	233.2	15.7	6.6	6.9	53.5	7.2	47.1	2.4	0.46	16.1	3.6	15.8	6.3	62.6	1.11881
57	Sp	880807	32.8443	131.039	235	16.2	6.4	7	53.9	7.2	48.6	3		16.8	6.8	15.8	7.4	64.5	1.14587
57	Sp	940724	32.8443	131.039	252	16	6.6	6.8	52.4	8.2	54.4	2.2	0.37	16.3	5.2	17.4	7.7	67.4	1.31934
58	Sp	840602	32.832	131.042	197	15.7	6.4	7	42.7	9.4	37.2	8.1	0.6	10.4	5.4	15.3	4.9	70.5	1.10714
58	Sp	880312	32.832	131.042	222.8	15.5	6.2	6.8	57.2	8.3	30.1	12.8	0.39	11.4	4.8	17	5.8	67.3	0.668743
58	Sp	880807	32.832	131.042	208	16.2	6.2	6.8	51.2	7.7	33.3	10	0.32	11.1	8.2	15.8	6.3	69.6	0.826538
58	Sp	950826	32.832	131.042	213.9	16.2	6.2	6.8	50	6.8	35.2	8.4	0.37	10.3	6	15.3	6.1	68.4	0.894667
59	Sp	880312	32.8287	131.04	228	15.9	6.2	6.8	50	7.2	39	10.6	0.52	11.3	4.5	18.5	5.8	66.9	0.99125
59	Sp	880807	32.8287	131.04	230	16.3	6.1	6.8	51.2	9.2	44.5	12.8	0.47	12	7.9	18.4	6.6	69	1.10453
59	Sp	940724	32.8287	131.04	230	16.5	6.8	7	52.4	7.7	41.1	10	0.37	10.8	5.9	18.6	6.5	73.9	0.99678
60	Sp	871014	32.8265	131.044	225	15.9	6	6.8	47	7.7	36.6	21.5		10.3	6.6	18.4	5.4	67.3	0.989628
60	Sp	880312	32.8265	131.044	212.4	15.4	6.2	6.8	46.5	7.3	33.1	12.1	0.41	9.9	4.4	17.8	5.2	66	0.904615
60	Sp	880807	32.8265	131.044	217	15.9	6.2	6.7	49.8	7.6	35.1	14.1	0.39	10.8	6.6	18.1	6.1	68.9	0.895708
60	Sp	940724	32.8265	131.044	228	16.1	6.4	7	50	7.3	42	10.3	0.37	10.3	5.7	18.7	6.3	72.5	1.0675
61	Sp	870529	32.8275	131.056	203	15.2	6.2	6.7	37.8	6.4	42.1	3.8	0.9	9.8	4.5	16.7	5	60.2	1.4154
61	Sp	880312	32.8275	131.056	191.7	14.9	6.4	6.8	39.3	6	39	3	0.47	9.2	3.4	15.4	4.4	61.3	1.26113
61	Sp	880807	32.8275	131.056	171	15.4	6.2	6.8	38.8	6.3	41.6	4.5	0.46	9.6	5.2	15.5	5.2	64.6	1.36254
61	Sp	940724	32.8275	131.056	221	15.5	6.2	6.8	37.8	7.2	500.4	3.6	0.37	9.5	4.3	18.4	6.1	69.4	16.8234
62	Sp	880312	32.823	131.069	342	14.8	5.8	6.6	23.8	12.6	107.3	7.4	0.37	15.2	3.8	32.7	9	68.9	5.72943
63	Sp	880312	32.8222	131.073	300.6	14.5	6	6.6	35.7	10.5	83.1	4.3	0.75	11.8	3.4	27.5	7.4	62.1	2.95816
63	Sp	880807	32.8222	131.073	290	14.8	5.8	6.8	31.8	10	89.9	2.9	0.68	12.4	5.5	28.1	8.8	65.6	3.5927
63	Sp	940724	32.8222	131.073	303	14.9	6.4	6.8	32.9	10.7	77.9	5.5	0.67	12.4	4.5	28.7	8.9	69.8	3.00906
64	Sp	880312	32.8252	131.078	269.5	14.9	6.2	6.8	42.9	9.2	57.8	11.1	0.83	10.3	3.2	24.9	6.6	59.5	1.71222
64	Sp	880807	32.8252	131.078	241	15.4	6	6.8	47.1	8.4	54.3	12.9	0.76	10.2	6.2	23.4	7.4	60.8	1.4651
64	Sp	940724	32.8252	131.078	275	15.4	6.3	6.8	47.6	8.6	57.5	15.9	0.46	9.9	5.3	26.4	8.5	63.8	1.53515
65	Sp	840602	32.827	131.097	208	14.4	6.9	7.3	48.8	8.9	37.3	3.1	0.58	8.8	4.1	18.4	5.4	60	0.971354
65	Sp	851021	32.827	131.097	208	14.4	6.8	7.5	51.2	7.7	36.6	3	0.5	9.3	3.9	20	5.8	61.8	0.908447
65	Sp	860828	32.827	131.097	212	14.5	6.6	7	50	10.3	37.6	4	0.5	9.4	4.1	19.9	5.7	55.2	0.955667
65	Sp	870301	32.827	131.097	215	14	6.7	7	51.2	9.4	39.6	5.4	0.75	9.5	4	18.6	5.9	55.7	0.98291
65	Sp	870529	32.827	131.097	212	14.5	6.6	7	52.4	7.2	37.9	3.2	0.85	8.7	4.3	20.1	3.9	53.8	0.919171
65	Sp	870808	32.827	131.097	216	14.6	6.6	7	51.2	10.6	37.4	4.6	0.7	9	4.2	19.7	5.8	56.8	0.928304
65	Sp	871014	32.827	131.097	212	14.4	6.6	7	52.4	9.5	42.8	5	0.7	9.1	4.2	19.3	5.7	54.2	1.03801
65	Sp	880311	32.827	131.097	207.3	14.1	6.8	6.8	56	7.3	40.9	4.5	0.42	9.3	3.4	20.2	5.5	55.9	0.928162
65	Sp	880807	32.827	131.097	202	14.5	6.6	6.8	49.8	8.8	44	3.3	0.44	9.5	4.3	19.8	6.3	57.6	1.12282
65	Sp	881103	32.827	131.097	217	14.2	6.6	6.9	47.6	7.7	43.4	2.6	0.5	8.7	4	19.4	5.5	60.5	1.1587
65	Sp	890224	32.827	131.097	216	14.2	6.6	7	47.7	7.2	41.2	4.6	0.4	8.6	3.9	19.7	6.2	61.6	1.09766
65	Sp	920724	32.827	131.097	214	14.7	6.8	7	53.7	7.1	43.8	5.6		9	3.1	19.4	6.1	62.5	1.03655
65	Sp	930822	32.827	131.097	210	14.7	6.6	6.9	47.6	7.5	43.8	4.9		9.2	3.5	20	6.3	63.5	1.16938
65	Sp	940724	32.827	131.097	240	14.7	6.6	7	50	8.8	50.5	4.6	0.37	9.6	4.5	21.4	6.6	62.5	1.28354
65	Sp	950826	32.827	131.097	221	14.5	6.6	7	52.4	7.8	44.5	4.6	0.37	8.8	4.8	20.7	6.3	59.5	1.07924
66	Sp	880311	32.8465	131.112	352.4	12.6	6.6	6.8	79.8	17.5	34.9	58	0	13.7	25.2	27.1	8.6	57.7	0.555791
66	Sp	890224	32.8465	131.112	288	13.4	6.4	7	74.6	13.7	25.6	38.6	0.05	10.3	22	25.6	8.2	52.2	0.436104
66	Sp	950826	32.8465	131.112	363	15.4	6.4	6.8	81.7	11.9	55.3	32.7	0	15.3	27.6	26.9	9.9	58.2	0.860185
67	S	890224	32.8707	131.139	117.6	11.4	7	7.4	43.9	2.7	7.7	3.7	0	4.9	3.5	9.2	3.1	57.3	0.222902
68	Sp	880311	32.8722	131.165	103.6	11.9	6.6	7	32.2	4	11.6	1.8	0.18	4.8	1	7.8	2.8	43.8	0.457816
68	Sp	881102	32.8722	131.165	111.7	11.3	6.9	7.2	36.7	4.3	9.5	2	0.1	5.1	2.6	8.1	3.4	48.9	0.328962
69	Sp	880311	32.8572	131.162	103.6	12.9	7	7.3	44	2.9	7.5	2.1	0.07	5.2	2.1	8.7	2.7	48.9	0.216619
69	Sp	950826	32.8572	131.162	125.9	16.4	7		38.4	2.9	11.7	3.4	0	3.6	3.4	8.5	3	53.3	0.387207
70	Sp	880311	32.8357	131.137	165.8	14	7.2	7.4	76.2	1.9	3.6	0.4	0	6	2.8	12.4	4.8	50.9	0.0600394
70	Sp	881102	32.8357	131.137	133.9	14.5	7	7.4	72.7	2	3.1	0.3	0	5.9	3	11.8	5.3	57	0.0541896
70	Sp	950826	32.8357	131.137	158.6		7		75.6	3	7.8	2.6	0	5.3	3.7	14	5.2	52.9	0.131118
71	Sp	840602	32.8127	131.13	142	14.1	7.1	7.5	73.2	3.8	5	0.2	0.12	5.8	3.3	11.7	4.9	55	0.0868056
71	Sp	870301	32.8127	131.13	141	13.6	7		75	2.2	4.9	1.3	0.14	6	3.2	12.2	5.4	49.3	0.0830278
71	Sp	870529	32.8127	131.13	141	14.6	7		75.6	2.2	5	0	0.14	5.7	3.4	12.2	5	48	0.0840498
71	Sp	870808	32.8127	131.13	148	14.5	7.2		78.7	2.5	4.6	1.9	0.1	6.1	3.4	13.4	5.4	49.5	0.07428
71	Sp	871014	32.8127	131.13	142	14.3	7.1		78.7	2.5	6	1.1	0.1	5.9	3.1	12.6	5.2	47.8	0.0968869
71	Sp	920724	32.8127	131.13	143	15	7.1		80.5	2.1	5.3	0		5.7	2.6	12.2	5.4	56.4	0.0836698
71	Sp	930822	32.8127	131.13	156	14.7	7		78	2.7	5.5	1.3		6.4	2.4	14.2	6.1	57.8	0.08961
71	Sp	940724	32.8127	131.13	143.3	14.2	7		73.2	2.3	4.2	0		5.1	2.7	12.4	5.4	55.7	0.0729167
71	Sp	950826	32.8127	131.13	151.5	17.5			75.6	2.1	5.2	0		4.7	3.4	12	5.3	52.6	0.0874118
72	S	880311	32.8075	131.12	145.1	10.8	7	7.4	78.5	2.5	4	0.6	0	6.3	2.5	13	4.8	50.5	0.0647558
72	S	880807	32.8075	131.12	150	19.2	7.1	7.4	77.4	3.4	6.2	0.2	0	7.9	4	12.7	5.4	51.4	0.101798
73	Gf	880311	32.808	131.111	114	13.8	6.8	6.8	58.4	1.9	4	0.9	0	5.7	2.9	9.6	3.4	47.5	0.0870434
73	Gf	880807	32.808	131.111	110	14.6	6.7	7	58	2.2	4.9	0.2	0	6	3.9	9.4	3.9	50	0.107364
74	Sp	880312	32.7993	131.107	93.3	12.2	7	7.4	37	1.9	3.4	0.2	0	4	2.4	6.4	1.8	42.3	0.116779
74	Sp	890224	32.7993	131.107	90	12.6	6.9	7	35.1	1.9	3.7	0.6	0	3.8	2.6	6.3	2	46.2	0.133962
74	Sp	950826	32.7993	131.107	86	16	7		38.4	1.7	3.3	0	0	2.7	2.8	6.2	2	44.2	0.109212
75	Sp	870301	32.8158	131.082	215	13.6	6.4	6.9	64	8.8	25	15.9	0.46	9	4.7	17.9	6.5	55.2	0.496419
75	Sp	870529	32.8158	131.082	217	14.5	6.4	6.8	57.9	7.7	31.1	11.5	0.72	8.5	4.9	22.5	6.2	53.7	0.682607
75	Sp	870808	32.8158	131.082	228	15.2	6.4	6.9	61.9	10.6	23.4	20.7	0.5	8.9	4.9	20.9	6.6	54.8	0.480412
75	Sp	871014	32.8158	131.082	220	15.2	6.4	7	66.5	9.2	23.2	18.6	0.5	8.6	4.9	19.9	6.1	54.7	0.443358
75	Sp	880309	32.8158	131.082	217	14.9	6.6	6.9	64.6	7.6	24.8	17.8	0.5	8.5	4.8	19.4	6.6	56.5	0.487874
75	Sp	880807	32.8158	131.082	223	15.4	6.2	7	62.2	8	25.6	19.6	0.5	8.9	4.8	21.1	6.6	56	0.523044
75	Sp	881103	32.8158	131.082	221	15	6.6	6.8	63.4	7.3	23.9	18.2	0.5	8.5	4.7	19.3	6.1	61.3	0.479068
75	Sp	930822	32.8158	131.082	232	15.7	6.3	7	65.9	8.1	25.2	19.6		8.8	4.6	21.5	7.4	63.9	0.485964
75	Sp	940724	32.8158	131.082	220	15	6.8	7.2	72	7.1	24.5	15.2	0.19	8.3	4.6	19.9	7.1	63	0.432436
75	Sp	950826	32.8158	131.082	225	15.5	6.6	7	72	7.2	25.8	13.1		8	5	20.3	7.2	60.2	0.455382
76	Sp	871014	32.8133	131.067	125	15.2	6.6	7	59.3	2.3	5.3	2.5	0	5.4	3.5	9.4	3.5	48.3	0.113582
76	Sp	880311	32.8133	131.067	186.6	14.5	6.8	6.9	51.2	2.5	5.4	1.9	0	5.5	1.8	8.9	3.4	46.8	0.134033
76	Sp	880807	32.8133	131.067	110	15	6.6	6.8	55.4	2.4	5.2	1.9	0	5.4	3.4	9.3	4.1	48.5	0.119284
76	Sp	940724	32.8133	131.067	115.8	15.4	6.8	7	54.9	2.2	4.4	1.2	0	4.4	2.3	8.6	4.1	51.6	0.101852
77	S	880312	32.8018	131.051	80.8	7.7	6.6		32.2	2.8	5.2	4.4	0	3.6	0.5	7.2	2.4	21.7	0.205228
78	S	880312	32.8033	131.023	43.5	13.9	6.8	7	19	1.1	1.9	0	0	2.2	0.2	3.6	0.9	16.5	0.127083
78	S	890224	32.8033	131.023	45.6	11	6.4	6.7	15.1	1.6	2	0.7	0	1.9	0.6	3.7	0.7	15.7	0.168322
78	S	950826	32.8033	131.023	55.5	21.5	7		24.4	1.2	2.2	0	0	1.2	1.3	4.5	1.1	19.1	0.114583
79	S	890224	32.814	131.03	64.8	10.8	6.8	7.2	29.5	1.5	2.7	0.7	0	3.4	1.4	4.9	1.9	32.1	0.116314
80	Sp	880311	32.8318	131.027	186.6	12.9	6.4	6.8	71.5	5.8	22	2.3	0.06	7.9	2.6	17.1	6.5	42.1	0.391026
80	Sp	940724	32.8318	131.027	218	18.5	6.6	7	59.8	7.4	35.4	9.5	0	8.5	5	17.8	7.5	49.5	0.752299
80	Sp	950826	32.8318	131.027	209.4	19.3	6.4	7	56.7	6.4	34	4.7	0	8.1	5.1	17.3	7.3	46.9	0.762052
81	Gw	880311	32.8392	131.021	114	16.2	7	7.3	64.3	1.6	2.3	0.3	0	7.8	3.1	6.6	4	45.6	0.0454575
82	S	880312	32.8177	131.012	74.6	12.1	6.9		34.5	2.3	5.3	0	0	4.3	2	4.5	2.8	34.3	0.195229
82	S	890224	32.8177	131.012	81.6	12.4	6.8	7.2	33.9	2.1	5.3	0.3	0	4.3	2.3	4.7	3.4	38.8	0.198685
83	Sp	880312	32.829	131.007	64.3	13.7	6.7	7	33.3	1.7	2.1	0.2	0	3.7	1	5.8	1.1	33.5	0.0801426
83	Sp	890224	32.829	131.007	63	13.8	6.8	7	30.1	1.5	1.9	0.3	0	3.4	1.3	5.5	1.2	35.3	0.0802187
84	S	880807	32.8502	131.001	177	17.5	6.4	6.8	37.3	7.3	16.6	17.4	0	5.6	1.8	15.9	4.6	29.8	0.565572
84	S	950826	32.8502	131.001	152.6	19.6	7		37.2	6.9	17.7	8.9	0	4.1	2	13.5	3.8	30.3	0.604671
85	S	880311	32.8573	130.993	129.6	6.7	7		38.2	1.5	22.9	1	0	5.5	0	13.1	2.7	23.3	0.761835
S: spring water from water flow, Sp: spring water from spring source, Gw: groundwater from dug well, Gf: groundwater from artesian well
*(e.g.) 950825 = 25 August 1995

## Sheet: Supplementary Table 1c
Supplementary Table 1c: Historical data sources for the basic hydrochemistry within the Aso watershed for repeated groundwater sampling (average) survey during 1977-1995 after Shimano (1997) (ref. 87).
ID	Water type	Latitude	Longitude	Electric conductivity	Temperature	pH	RpH	HCO3-	Cl-	SO42-	NO3-	F-	Na+	K+	Ca2+	Mg2+	SiO2	SO42- /HCO3-
				μS cm-1	˚C			mg l-1	mg l-1	mg l-1	mg l-1	mg l-1	mg l-1	mg l-1	mg l-1	mg l-1	mg l-1	meq l-1/meq l-1
1	S	32.9128	130.971	85.2	16.8	6.8	7	25.6	1.6	3.1	0	0	2	1.4	4	1.6	24.8	0.15389
2	S	32.9185	130.979	235	15.1	7		49.4	10.5	58.3	0	0	23.3	4.5	11.7	6.9	43.2	1.49979
3	Sp	32.931	130.988	107.586	14.8314	6.88571	7	52.9571	1.68571	2.95714	0.3	0.0216667	4.81429	2.15714	8.25714	3.75714	45.1286	0.0709637
4	Sp	32.937	131.002	134.7	16.3	6.93333	6.9	56.4333	4.06667	18.2	0.166667	0	7.96667	4.13333	10.0667	5.36667	49.5333	0.409849
5	S	32.9567	131.005	63.6	12.6	6.8	7	23.8	1.2	2.3	0	0	2.9	0.7	4.5	1.3	24.9	0.122812
6	Sp	32.959	131.02	84.55	16.05	5.8	6.5	42.35	2.2	2.7	0.4	0	3.6	2.35	7.5	2.05	39.1	0.0810213
7	Sp	32.9658	131.023	84	13.9	5.8	6.4	35.1	1.7	3.3	1.7	0	3.4	0.7	7.8	1.9	28.1	0.11948
8	Sp	32.971	131.03	223.25	14.75	7.05	7	59.1	8.15	43.1	1.1	0	22.3	3.95	11.7	7.5	52.65	0.926784
9	Sp	32.9802	131.032	81.1	15.1	6.9	7.1	41.85	1.95	3.4	0.15	0	5.85	4.65	5.25	2.35	50.8	0.103246
10	S	32.9993	131.041	65	10	7		34.6	2	2.1	1.6	0	4	3	4.8	1.6	31.2	0.0771315
11	Sp	32.9972	131.047	77.4	14.05	6.65	7.05	33.75	2.25	5.25	0	0	4.1	1.15	6.2	2.05	41.5	0.197685
12	S	32.9853	131.051	78	16.5	6.6	6.8	36	2.2	3	0	0	4.2	2.1	5.7	2.4	39.8	0.105903
13	S	33.0097	131.065	35.9	17.3	6.7		17.1	1.3	3.1	0	0.08	2.2	0.7	2.9	1.2	14.5	0.230385
14	Sp	32.9988	131.063	60.7	13.3	6.9	7.1	29	1.45	1.75	0	0	2.6	0.9	5.15	1.55	32.15	0.0766882
15	Sp	32.9783	131.061	100.8	14.1	6.7	7	46.5	2.3	4	0.4	0	6	2.7	7.5	3.1	50.7	0.109319
16	Gw	32.9845	131.066	115.5	15.45	6.65	7	60	2.5	2.45	0.25	0	6.8	2.95	9.9	3.25	62.9	0.0518924
17	Sp	32.9807	131.087	122.233	16.5	6.43333	6.83333	48.1	4.6	4.36667	7.83333	0	6.5	3.93333	8.26667	3.76667	48.5	0.11537
18	S	32.9838	131.101	98.95	11.35	7.2	7.4	56.1	1.65	1.15	0.25	0	5.3	1.4	7.9	3.05	50.6	0.026051
19	Sp	32.9757	131.103	203.5	15.85	7.2	7.4	110.95	5.55	6.55	0.5	0.15	24	3.55	10.05	5.45	56.45	0.0750244
20	S	32.9898	131.125	101.925	14.8167	7.18333	7.2	52.875	1.90833	2.6	0.85	0.034	5	3.03333	7.83333	3.10833	51.7833	0.0624901
21	S	32.9793	131.129	140	11.4	7.2		60.7	1.8	3.1	0.7	0	6.6	2.4	9.2	3.3	61.8	0.0649025
22	Sp	32.9702	131.139	133.45	14.2	7.3	7.4	71.05	2.1	2.95	0	0	5.9	3.35	10.95	4.25	65.4	0.0527651
23	Sp	32.9673	131.145	137	15.1	6	6.6	44.3	4.3	9.9	19.5	0	6.2	5.1	11.5	5	47.7	0.284001
24	Gf	32.9582	131.141	181.4	14.3	6.8	7	75	4	7.9	5.8	0	10.3	2.7	10.8	5	55.4	0.133861
25	S	32.956	131.148	129.6	6.3	7.2		58.4	2.5	5.7	1.4	0	5.7	1.4	10.1	3.9	49.1	0.124037
26	Sp	32.9427	131.139	197.5	14.6	6.4	6.75	79.3	5.75	14.55	14.4	0	8.2	6.65	17.15	7.1	56.2	0.233173
27	S	32.9352	131.142	130.525	13.5	7.4		58.775	2.725	8.575	1.025	0.0475	5.45	3.225	10.875	4.475	54.85	0.185409
28	S	32.9093	131.107	271.9	14.5	5.1		0	14.8	94.9	0.1	1.43	6.55	3.55	29.35	5.1	45.75
29	Gf	32.9477	131.119	257.625	14.7	6.875	7.1	63.975	10.325	43.775	6.8	0.575	11.2	4.55	23.525	8.15	60.3	0.86957
30	Gf	32.9592	131.121	264.3	14.1	6.7		54.8	12.1	54.9	4	0.69	12.1	1.7	25.2	8.3	55.7	1.27315
31	Gf	32.9525	131.109	279.9	14.4	6.8	6.9	53.5	12.4	54.9	3.5	0.71	12.2	2.8	25.6	7.7	55.3	1.30409
32	Gf	32.9592	131.101	274.7	13.6	6.8	6.9	51.2	11.5	50.9	1.3	0.72	11.9	1.8	23.9	7.5	54.8	1.26339
33	Gf	32.9458	131.096	476.8	14.3	6.7	7	51.2	29	142.5	1	0.64	21.6	4.9	44.8	16.2	53.1	3.53699
34	Gf	32.9488	131.091	331.7	13.7	6.7	6.8	48.8	13.9	63.6	1.2	0.77	14.9	3	26.4	8.4	54.9	1.65625
35	Gf	32.9543	131.088	321.1	14.1667	6.8	7.03333	50.4	15.9333	72.7	0	0.733333	15.2667	4.3	28.2333	10.7333	56.7	1.83313
36	Gf	32.9642	131.095	284	13.9	6.9	7.2	48.8	14.6	71.4	0	0.89	12.4	4.5	24.3	10.9	59.5	1.85938
37	Gf	32.9658	131.085	304	14.3	7.4		67.4	13.9	60.2	1	1.14	13.3	4.3	21.9	12.5	45.3	1.13508
38	Sp	32.9235	131.081	168	9.5	6.8	7.2	25.1	8.7	17.6	13.1	0.2	9	4.8	9.6	3.1	32.1	0.891102
39	Sp	32.9283	131.077	204	14.8	6.8	7.1	28.8	9.1	33.9	16.7	0.22	8.8	5.7	16.7	5.4	36.7	1.49588
40	Sp	32.94	131.061	318	14.4	6.3	6.7	13.8	11.8	101.4	12.1	0.35	13.1	6.7	25.4	11.3	56.9	9.33786
41	Sp	32.9377	131.052	172.133	14.9	6.73333	7	32.3	6.36667	27.6	11.1333	0.616667	6.8	3.76667	13.5333	4.63333	35.2	1.08591
42	Sp	32.936	131.04	128.55	13.8	6.7	6.95	31.3	6.5	15.4	2.1	0.29	6.8	2.6	9.8	3.1	32.15	0.625266
43	Sp	32.9343	131.034	144.25	13.875	6.8	6.93333	31.125	5.05	81.575	2.575	0.28	7.275	2.725	11.7	4.325	33.6	3.33071
44	Sp	32.9318	131.026	207.9	15.2667	6.56667	6.83333	31.8333	11.2	48.8	3	0.56	8.9	4.16667	17.7	7.13333	41.9333	1.94817
45	Sp	32.9152	130.996	120.133	15.5333	6.63333	6.96667	30.7333	4.86667	13.5	4.16667	1.02	3.96667	2.83333	8.4	2.96667	30.5333	0.558229
46	Sp	32.9057	130.993	162	15.6	6.2	6.7	56.5	4.2	14	3.9	0.63	8.8	5.2	10.9	6.1	58.1	0.314897
47	Sp	32.8987	130.998	164.9	12.45	6.65	7	44.6	4.95	24.1	1.45	0.125	7.4	2.55	13	4.85	48.55	0.686706
48	Sp	32.8945	130.994	150	14.7	6.4	6.8	41.3	4.5	23.7	1.5	0.2	7.2	3.6	12.3	4.9	54.7	0.729268
49	Sp	32.884	131	191.75	15.25	5.9	6.8	50.7	5.1	34.75	1.5	0.12	8.2	4.65	16.75	6.65	61.3	0.871035
50	Sp	32.8807	131.027	176.2	15.5	6.8	6.9	44	4.8	39	1.8	0.14	8.3	3.5	16.1	5.1	51.9	1.12642
51	Sp	32.8757	130.988	304.1	15.95	7.6		89.45	7.5	55.7	4.1	0.135	18.2	5.8	22.15	12.45	68.65	0.791341
52	Sp	32.8717	130.994	103.2	14.5	6.8	7.2	28.8	1.8	4.3	1.5		3.8	2.2	5.3	2	38.5	0.189742
53	Sp	32.8657	130.996	204.433	16.3333	6.86667	7	61.1333	5.5	21.8	5.53333		10.5667	4.56667	13.7	5.13333	57.8667	0.453176
54	Sp	32.8597	130.998	169.133	15.5667	6.83333	7.06667	45.3333	6.43333	19.9667	7.63333		6.23333	3.76667	14	4.86667	44.2667	0.559727
55	Sp	32.8633	131.035	165.8	13	7	7	41.7	4.1	27.9	1		7.5	2.5	14.2	3.7	61	0.85027
56	Sp	32.8473	131.031	228	14.6	7.2	7.2	53.5	7.2	46.9	2.3	0.43	15.9	3.8	15.7	6.3	62.1	1.11406
57	Sp	32.8443	131.039	241.55	15.875	6.55	6.9	53.375	8.25	50.475	2.35	0.55	16.325	5.2	16.2	7.075	64	1.20179
58	Sp	32.832	131.042	210.425	15.9	6.25	6.85	50.275	8.05	33.95	9.825	0.42	10.8	6.1	15.85	5.775	68.95	0.858176
59	Sp	32.8287	131.04	229.333	16.2333	6.36667	6.86667	51.2	8.03333	41.5333	11.1333	0.453333	11.3667	6.1	18.5	6.3	69.9333	1.0309
60	Sp	32.8265	131.044	220.6	15.825	6.2	6.825	48.325	7.475	36.7	14.5	0.39	10.325	5.825	18.25	5.75	68.675	0.965123
61	Sp	32.8275	131.056	196.675	15.25	6.25	6.775	38.425	6.475	155.775	3.725	0.55	9.525	4.35	16.5	5.175	63.875	5.15196
62	Sp	32.823	131.069	342	14.8	5.8	6.6	23.8	12.6	107.3	7.4	0.37	15.2	3.8	32.7	9	68.9	5.72943
63	Sp	32.8222	131.073	297.867	14.7333	6.06667	6.73333	33.4667	10.4	83.6333	4.23333	0.7	12.2	4.46667	28.1	8.36667	65.8333	3.17582
64	Sp	32.8252	131.078	261.833	15.2333	6.16667	6.8	45.8667	8.73333	56.5333	13.3	0.683333	10.1333	4.9	24.9	7.5	61.3667	1.56638
65	Sp	32.827	131.097	214.02	14.4267	6.66667	7.01333	50.8	8.38667	41.42	4.2	0.544615	9.1	4.02	19.7733	5.8	58.74	1.03618
66	Sp	32.8465	131.112	334.467	13.8	6.46667	6.86667	78.7	14.3667	38.6	43.1	0.0166667	13.1	24.9333	26.5333	8.9	56.0333	0.623306
67	S	32.8707	131.139	117.6	11.4	7	7.4	43.9	2.7	7.7	3.7	0	4.9	3.5	9.2	3.1	57.3	0.222902
68	Sp	32.8722	131.165	107.65	11.6	6.75	7.1	34.45	4.15	10.55	1.9	0.14	4.95	1.8	7.95	3.1	46.35	0.389181
69	Sp	32.8572	131.162	114.75	14.65	7	7.3	41.2	2.9	9.6	2.75	0.035	4.4	2.75	8.6	2.85	51.1	0.296117
70	Sp	32.8357	131.137	152.767	14.25	7.06667	7.4	74.8333	2.3	4.83333	1.1	0	5.73333	3.16667	12.7333	5.1	53.6	0.0820805
71	Sp	32.8127	131.13	145.311	14.7222	7.0625	7.5	76.5	2.48889	5.07778	0.644444	0.12	5.71111	3.05556	12.5444	5.34444	52.4556	0.0843531
72	S	32.8075	131.12	147.55	15	7.05	7.4	77.95	2.95	5.1	0.4	0	7.1	3.25	12.85	5.1	50.95	0.0831462
73	Gf	32.808	131.111	112	74.2	6.75	6.9	58.2	2.05	4.45	0.55	0	5.85	3.4	9.5	3.65	48.75	0.0971685
74	Sp	32.7993	131.107	89.7667	13.6	6.96667	7.2	36.8333	1.83333	3.46667	0.266667	0	3.5	2.6	6.3	1.93333	44.2333	0.119608
75	Sp	32.8158	131.082	221.8	15	6.47	6.95	65.04	8.16	25.25	17.02	0.48375	8.6	4.79	20.27	6.64	57.93	0.493366
76	Sp	32.8133	131.067	134.35	15.025	6.7	6.925	55.2	2.35	5.075	1.875	0	5.175	2.75	9.05	3.775	48.8	0.116838
77	S	32.8018	131.051	80.8	7.7	6.6		32.2	2.8	5.2	4.4	0	3.6	0.5	7.2	2.4	21.7	0.205228
78	S	32.8033	131.023	48.2	15.4667	6.73333	6.85	19.5	1.3	2.03333	0.233333	0	1.76667	0.7	3.93333	0.9	17.1	0.132514
79	S	32.814	131.03	64.8	10.8	6.8	7.2	29.5	1.5	2.7	0.7	0	3.4	1.4	4.9	1.9	32.1	0.116314
80	Sp	32.8318	131.027	204.667	16.9	6.46667	6.93333	62.6667	6.53333	30.4667	5.5	0.02	8.16667	4.23333	17.4	7.1	46.1667	0.617841
81	Gw	32.8392	131.021	114	16.2	7	7.3	64.3	1.6	2.3	0.3	0	7.8	3.1	6.6	4	45.6	0.0454575
82	S	32.8177	131.012	78.1	12.25	6.85	7.2	34.2	2.2	5.3	0.15	0	4.3	2.15	4.6	3.1	36.55	0.196942
83	Sp	32.829	131.007	63.65	13.75	6.75	7	31.7	1.6	2	0.25	0	3.55	1.15	5.65	1.15	34.4	0.0801788
84	S	32.8502	131.001	164.8	18.55	6.7	6.8	37.25	7.1	17.15	13.15	0	4.85	1.9	14.7	4.2	30.05	0.585095
85	S	32.8573	130.993	129.6	6.7	7		38.2	1.5	22.9	1	0	5.5	0	13.1	2.7	23.3	0.761835
S: spring water from water flow, Sp: spring water from spring source, Gw: groundwater from dug well, Gf: groundwater from artesian well

## Sheet: Supplementary Table 1d
Supplementary Table 1d: Historical data sources for the basic hydrochemistry within the Aso watershed for repeated river water sampling survey during 1977-1995 after Shimano (1999) (ref. 87).																		Total solute
ID	Sampling date*	Latitude	Longitude	Discharge rate	Electric conductivity	Temperature	pH	HCO3-	Cl-	SO42-	NO3-	Na+	K+	Ca2+	Mg2+	SiO2	SO42- /HCO3-	TDS mg l-1	TDS mg l-1 m3 s-1	[Cations] + [SiO2] mg l-1
				m3 s-1	μS cm-1	˚C		mg l-1	mg l-1	mg l-1	mg l-1	mg l-1	mg l-1	mg l-1	mg l-1	mg l-1	meq l-1/meq l-1	mg l-1	mg l-1 m3 s-1	mg l-1
Outlet river	770227	32.8733	130.957		301	13.4	7.8	55.4	16.5	79.5		16.7	5.4	25.9	10.3	49.6	1.82367
Outlet river	770923	32.8733	130.957		311	20.1	7.7	60.3	14.2	63.6		16.1	5.7	23.1	8.8	52.4	1.34038
Outlet river	780225	32.8733	130.957		335	11	7.9	59.7	13.7	76.4		18.5	5.2	27.5	9.1	54.6	1.62633
Outlet river	780926	32.8733	130.957		316	21.4	8.1	63.4	8.6	64.8		16.5	5.1	20.7	9.8	52.6	1.2989
Outlet river	840910	32.8733	130.957	19.08	332	21.6	7.6	46.9	14.5	86.8	3.4	15.4	5.6	26	10.3	48	2.35199	256.9	4901.65	105.3
Outlet river	850223	32.8733	130.957	8.17	372	8.7	7.4	56	15.5	93.6		19	5.9	26.3	12.3	41	2.12411	269.6	2202.63	104.5
Outlet river	850727	32.8733	130.957	13.64	291	23.7	8.4	51.8	13.7	69.2		15	4.8	20	9.3	43.8	1.69772	227.6	3104.46	92.9
Outlet river	851021	32.8733	130.957	24.68	339	16.1	7.3	60.9	14.6	81		18.3	5.4	24	11	52.9	1.69027	268.1	6616.71	111.6
Outlet river	860202	32.8733	130.957	18.54	382	11	8.2	62.1	17.2	99.2		21.1	5.5	26.6	11.4		2.03006	243.1	4507.07
Outlet river	860524	32.8733	130.957	6.52	321	20.3	7.1	37.1	14.5	80.4	1.8	16.1	5.8	22.1	10		2.75404	187.8	1224.46
Outlet river	860828	32.8733	130.957	21.47	332	21.7	7	50.6	16.1	77.6	2.8	16.5	5.6	27.5	11.5	44.3	1.94895	252.5	5421.17	105.4
Outlet river	861014	32.8733	130.957	11.02	331	17.2	7.6	59.1	14.4	80.8	4.1	19	5.7	26	12	50.3	1.73745	271.4	2990.83	113
Outlet river	870301	32.8733	130.957	7.56	370	8.5	7.7	63.4	17.2	93	4.6	18.7	5.9	28.4	13.1	49.3	1.86416	293.6	2219.62	115.4
Outlet river	870529	32.8733	130.957	18.37	247	15.8	7	46.9	12.3	55.6	4	19.8	4.6	19.8	8.2	37.3	1.50657	208.5	3830.14	89.7
Outlet river	870808	32.8733	130.957	45.65	240	19.6	7.2	50.6	12.1	52.2	5.6	12.9	4.8	19.9	8.2	44	1.31102	210.3	9600.19	89.8
Outlet river	871014	32.8733	130.957	19.87	324	18.4	7.2	52.4	14.9	86	4.2	17	5.6	26.5	10.8	47.8	2.08572	265.2	5269.52	107.7
Outlet river	880309	32.8733	130.957	8.36	390	11.4	7.2	62.1	16.5	103	3.8	21	6.4	29.7	13.8	52.7	2.10782	309	2583.24	123.6
Outlet river	880807	32.8733	130.957	15.79	291	21	7.4	56	12.2	68	4	15.6	5.3	22.4	9.5	44.8	1.54315	237.8	3754.86	97.6
Outlet river	881103	32.8733	130.957	10.73	345	14	7.2	58.5	14.6	86.4	2.9	17.8	5.5	25.6	11.2	55.2	1.87692	277.7	2979.72	115.3
Outlet river	920723	32.8733	130.957	11.1	295	24.5	7.2	59.7	12.6	68.2	5.7	17.2	6.1	22.6	10.8	49.9	1.45177	252.8	2806.08	106.6
Outlet river	930822	32.8733	130.957	74.57	222	19.2	7.2	46.3	7.7	45.2	4.6	10.5	5	17.3	7.3	48.1	1.24064	192	14317.4	88.2
Outlet river	940724	32.8733	130.957	8.28	313	25	7	69.5	12.5	62.6	3.9	18.8	6.4	23.7	10.9	49.4	1.14466	257.7	2133.76	109.2
Outlet river	950825	32.8733	130.957	7.08	337	21.8	7.2	65.8	14.4	74.8	3.9	21.9	7.6	25.8	12.1	47.6	1.44466	273.9	1939.21	115
Average of Outlet river		32.8733	130.957	18.4463	319	17.6261	7.46087	56.2826	13.9348	75.9957	3.95333	17.3652	5.60435	24.2348	10.5087	48.3619	1.73917	250.289	235.114	105.341
Average of Outlet river (meq l-1)								0.922666	0.392529	1.58324	0.0637634						SO42-/(HCO3- + Cl- + SO42- + NO3-) = 0.534		average dischage weighted TDS mg/L
S-1 (most downstream of the southern river)	770923	32.8708	130.991		237	18.1	7.5	60.3	7.9	35.3		12.1	4.6	20.2	5.2	57.6	0.743954			0.74	Annual discharge at the confluence (outlet of the caldera) (km3 y-1)
S-1 (most downstream of the southern river)	840910	32.8708	130.991		218	20.8	8	61.5	9.4	23.2	0.5	11.2	4.5	17.4	6.1	53.8	0.479404			380	Aso caldera surface area (km2)
S-1 (most downstream of the southern river)	850223	32.8708	130.991		200	9.4	7.1	65.8	5.1	25.4		10.4	5.2	16.2	5.7	52	0.490565			457.854	Weathering rate TDS (t km-2 y-1) Total solute
S-1 (most downstream of the southern river)	850727	32.8708	130.991		203	22.5	8	57.9	9.4	31.4		10.8	4.1	15.3	5.8	41.3	0.689191			205.138	Weathering rate cations + SiO2 (t km-2 y-1) Total solute
S-1 (most downstream of the southern river)	851021	32.8708	130.991		191	17.2	7.1	70.1	5.3	23.6		10.8	4.6	14.9	6	59	0.427841
S-1 (most downstream of the southern river)	860202	32.8708	130.991		202	9.8	7	80.4	5.5	23.7		11.5	4.3	14.5	5.5		0.374611
S-1 (most downstream of the southern river)	860524	32.8708	130.991		202	21.7	7.6	54.8	9.4	32.2		12.5	4.8	14.4	6.1		0.746731
S-1 (most downstream of the southern river)	860828	32.8708	130.991		228	21	7.2	61.5	11.3	36.3	5.8	11.6	4.7	19.2	6.4	49	0.750102
S-1 (most downstream of the southern river)	861014	32.8708	130.991		215	18	8	58.5	7.4	36.5	6.3	12.3	4.9	18.9	6.5	52.5	0.792913
S-1 (most downstream of the southern river)	870301	32.8708	130.991		192	8	7	76.8	4.9	23.4	2.6	11.1	5	14.8	6.2	57	0.387207
S-1 (most downstream of the southern river)	870529	32.8708	130.991		160	15.4	7.2	48.7	5.3	22.1	3.5	8.2	3.5	13.2	4.6	37.3	0.576703
S-1 (most downstream of the southern river)	870808	32.8708	130.991		187	20.4	7.2	53	9.7	28.4	6	9.3	4	16.5	5.5	46.2	0.680975
S-1 (most downstream of the southern river)	871014	32.8708	130.991		219	19.5	7.4	60.3	8.6	37.5	6.3	11.1	4.6	17.3	6	54	0.790319
S-1 (most downstream of the southern river)	880309	32.8708	130.991		217	11	7	80.4	5	29.2	8.3	12.1	5.2	16.4	6.8	59.8	0.461546
S-1 (most downstream of the southern river)	880807	32.8708	130.991		205	20.3	8	58.5	7.4	33.1	4.9	10.8	4.4	17	5.9	47.7	0.719053
S-1 (most downstream of the southern river)	881103	32.8708	130.991		224	14.3	7.3	59.7	7.4	38.7	4.1	11.5	4.5	18.2	6.3	54.2	0.823807
S-1 (most downstream of the southern river)	920724	32.8708	130.991		207	20.5	7.4	64.6	6.2	35.1	5.4	11	3.3	16.4	6.3	51.5	0.690499
S-1 (most downstream of the southern river)	930821	32.8708	130.991		189	18.5	7.2	46.3	6	30.2	6.7	8.8	4.4	16.2	5.6	51.8	0.828924
S-1 (most downstream of the southern river)	940724	32.8708	130.991		227	20.8	7	59.7	7.7	37.5	5.2	11.5	4.5	18.5	7.1	52.5	0.798262
S-1 (most downstream of the southern river)	950826	32.8708	130.991		237	20	7.2	64	7.9	40.3	4.6	12.1	5.2	18.9	7.3	51.9	0.800228
Average of S-1 (most downstream of the southern river)					208	17.36	7.37	62.14	7.34	31.155	5.01429	11.035	4.515	16.72	6.045	51.6167	0.652642
S-2	870301	32.8683	130.995		142	4.5	6.8	43.2	7.6	17.6	2.6	5.7	2.3	12	3.9	30.4	0.517747
S-2	870529	32.8683	130.995		118	15.3	7	40.8	4.1	13	2.5	4.7	2.9	11.3	3.4	34.8	0.404922
S-2	870808	32.8683	130.995		129	21.1	7.2	33.5	7.2	17.9	1.9	5.5	3.1	10.9	3.5	40.5	0.679042
S-2	880309	32.8683	130.995		120	9.2	6.9	26.8	4.6	24.3	1.4	5.1	3.1	9.7	3.1	35.7	1.15229
S-2	880807	32.8683	130.995		136	22.8	7.2	47.5	5.1	17.5	1.8	5.7	3.3	12.1	3.9	36.5	0.468202
S-2	881103	32.8683	130.995		134	13	7	48.7	4.3	15.5	0	5	2.6	12.8	3.7	31.3	0.404475
S-2	930821	32.8683	130.995		139	19.6	7	36.5	4.2	23.7	2	5.7	3.3	11.5	4	46.6	0.825171
S-3	870301	32.8547	131.006		179	5.5	6.9	48.7	10.5	21.6	8.1	9	4.1	14.4	4.3	60.3	0.563655
S-3	870529	32.8547	131.006		159	17.5	7	36.5	5.9	27.7	4	7.1	4.4	13.4	4.3	41.5	0.964441
S-3	870808	32.8547	131.006		159	20.2	7.2	43.9	5	25.7	3	7.4	4.2	13.7	4.3	52.7	0.743973
S-3	871014	32.8547	131.006		171	19.9	7.2	43.2	5	32.2	2.6	8.1	4.3	14.3	4.2	60.3	0.947242
S-3	880309	32.8547	131.006		181	7.5	7	41.4	5.8	36.8	2	8.6	4.5	14.6	4.8	53.2	1.12963
S-3	880807	32.8547	131.006		167	22.5	7.1	46.3	6.9	24.7	6.2	8.2	4.7	13.8	4.4	49.5	0.677961
S-3	881103	32.8547	131.006		179	11.7	7.1	40.2	5.1	39.2	1.7	8.4	4.2	15.1	4.5	61.7	1.23922
S-3	920724	32.8547	131.006		186	20.8	7.1	53.6	7.2	28.4	7.3	8.1	2.4	14.9	5.7	53.7	0.673352
S-3	930821	32.8547	131.006		163	20	7.1	36.5	4.6	29.2	3.3	7	4.3	13.3	4.4	57.9	1.01667
S-3	940724	32.8547	131.006		202	20.2	6.8	52.4	9.4	27.1	6.8	8.3	4.7	16.7	6.1	53.1	0.657244
S-3	950826	32.8547	131.006		197.6	20.2	7	52.4	8.1	30.7	6.9	8.4	5.3	16	5.8	53	0.744553
S-4	870301	32.8448	131.005		108	7.6	7	42.6	3.6	8.3	3.5	5.5	2.2	9	2.8	32.1	0.247604
S-4	870529	32.8448	131.005		58.8	14.7	6.8	26.8	2	2.9	0	3	1.5	6.1	1.3	23.3	0.137516
S-4	870808	32.8448	131.005		71.7	19.5	7	32.3	2.3	3.2	2	3.8	1.8	6.8	1.7	28.3	0.125903
S-4	871014	32.8448	131.005		140	18	7.3	52.4	5.2	11	6.4	6.1	3.1	12.1	3.8	40.7	0.266778
S-4	880309	32.8448	131.005		104	10.4	7	40.2	3.9	8.5	5.8	5	2.3	9.8	2.6	33.7	0.268709
S-4	880807	32.8448	131.005		68.2	19.8	7	30.4	2.1	3.6	2.4	3.7	1.9	6.2	1.5	28.2	0.150493
S-4	881103	32.8448	131.005		157	13	7.2	54.8	5.3	14.4	6.4	6.5	3.2	14.2	4.4	44.3	0.333942
S-4	920724	32.8448	131.005		78	18.5	6.8	35.3	1.8	5.1	1	3.5	1	6.5	1.9	34.1	0.183605
S-4	930821	32.8448	131.005		65.8	17.8	6.8	25.6	1.6	2.5	0.3	2.9	1.2	4.9	1.2	26.6	0.124105
S-4	940724	32.8448	131.005		95.8	17.5	6.8	36.5	2.6	6.8	2.3	3.4	1.5	8.2	2.3	35.2	0.236758
S-4	950826	32.8448	131.005		127.8	18.4	7	42.6	3.5	13.5	4	4.2	2.7	11.3	3.2	38.4	0.402729
S-5	870301	32.8408	131.019		236	10.2	7.2	60.3	9.4	42	6	12.8	4.5	18.1	7	51.7	0.885158
S-5	870529	32.8408	131.019		217	16.8	7	63.4	7.2	33.4	4.2	10.3	4.3	17.6	5.9	40	0.669493
S-5	870808	32.8408	131.019		219	18.9	7.2	57.3	10.4	34.8	6.6	11.3	4.6	19.3	6.5	49.2	0.771815
S-5	871014	32.8408	131.019		232	17.8	7.4	59.1	9.5	42.9	7.1	12.2	4.9	19.8	6.6	55.8	0.922483
S-5	880309	32.8408	131.019		234	13.6	7.4	59.7	7.3	40.7	5.6	11.4	4.6	18.9	6.8	52.7	0.866381
S-5	880807	32.8408	131.019		235	22.6	8	59.7	8.4	42.5	6.5	12.4	4.8	19.8	6.7	48.7	0.904697
S-5	881103	32.8408	131.019		239	14.5	7.3	57.3	8.1	44.8	4.7	11.7	4.6	19.5	6.4	56.5	0.993601
S-5	940724	32.8408	131.019		242	21.6	7	60.9	8	44.3	5.4	12.8	5	19.7	7.5	55	0.924432
S-5	950826	32.8408	131.019		264	21	7	69.5	8.8	48.5	4.3	16.5	6.1	20.6	8.6	53.5	0.886841
S-6	870301	32.8368	131.032		246	7.9	7.2	59.7	10	48	3.2	16.6	5.2	15.7	7.4	54.5	1.02178
S-6	870529	32.8368	131.032		223	18.1	7.2	57.9	8.4	36.8	3.6	13.1	5.3	17.2	6.6	40.5	0.807714
S-6	870808	32.8368	131.032		162	20.5	7.2	48.7	5.4	24.2	2.4	9.6	3.7	11.7	4.6	54.8	0.631502
S-6	871014	32.8368	131.032		193	19	7.4	52.4	7.8	36.8	2.4	12.8	4.3	13.2	5.3	60.3	0.892494
S-6	880309	32.8368	131.032		218	13.6	7.2	54.8	7.5	43.6	1.2	13.8	4.7	14.9	6.2	58.5	1.0111
S-6	880807	32.8368	131.032		195	23	7	50	7.7	36.8	2.7	12.8	4.4	13.9	5.4	52	0.935333
S-6	881103	32.8368	131.032		189	13.4	7.2	48.7	6.4	35.4	1.1	11.5	3.9	12.8	5	59.3	0.923768
S-6	920724	32.8368	131.032		265	20.2	7	85.3	9.9	47.7	5.5	16.6	6.7	18.6	8.5	58.8	0.710654
S-6	930821	32.8368	131.032		162	17.8	7	46.3	5.9	28.5	3.3	10.6	4.7	12.4	5.3	61.6	0.782262
S-6	940724	32.8368	131.032		269	21.5	7	63.4	9.7	52.6	4.6	17.6	6.9	19.1	8.7	60.7	1.05435
S-6	950826	32.8368	131.032		284	22	7	71.9	10.2	51.9	3.4	18.4	7.5	19.7	9.3	57	0.917333
S-7	870301	32.8235	131.03		103	4	7.8	42	4.1	5.9	4.8	4.6	2.1	9.3	2.8	29.7	0.178522
S-7	870529	32.8235	131.03		50.7	15.5	6.9	23.1	2	3.3	0.47	2.6	1.2	5.8	1.1	18.7	0.181548
S-7	870808	32.8235	131.03		69.3	19.9	7.2	31	2.4	3.4	2.2	3.6	1.5	6.6	1.5	25.2	0.139382
S-7	871014	32.8235	131.03		163	17.5	7.4	60.9	5.6	13	8.2	6.6	3.6	14.8	4.7	46.6	0.271278
S-7	880309	32.8235	131.03		51.6	9.4	6.8	19.5	2.8	3.8	1.2	2.6	1.4	4.4	1.1	17.2	0.24765
S-7	880807	32.8235	131.03		126	19.7	7.2	47.5	4.2	9.5	5.9	5.5	2.8	11.7	3.5	37.8	0.254167
S-7	881103	32.8235	131.03		173	14.2	7.4	60.9	5.4	14.8	7.2	7	3.9	15.1	4.9	51.5	0.30884
S-7	920724	32.8235	131.03		87	19	6.8	36.5	2.5	7.7	2.5	3.9	1.4	7.8	2.2	33	0.268094
S-7	930821	32.8235	131.03		50	18.1	6.8	23.1	1.5	2.5	0.5	2.6	0.9	4.5	1	22.2	0.137536
S-7	940724	32.8235	131.03		125.1	22.5	6.8	48.7	3.6	9.7	4.1	4.5	2.2	11.8	3.3	38.9	0.253123
S-7	950826	32.8235	131.03		152	22	7	47.5	5.6	13.5	5.1	4.9	3.1	13.2	3.6	38.9	0.361184
S-8	870301	32.8283	131.049		211	5.5	7.8	46.3	10.2	36.1	11.1	10.5	5	17.2	5.7	54.7	0.990866
S-8	870529	32.8283	131.049		165	16.2	7	39.6	6.7	25.8	8.9	7.4	4.3	15.6	4.3	51.3	0.827967
S-8	870808	32.8283	131.049		179	19.6	7	42.6	9.5	28.5	7	8.3	4.5	15.2	4.6	54.7	0.850205
S-8	871014	32.8283	131.049		193	18.2	6.9	42	7.8	37.9	6.7	9.2	4.8	16.4	4.7	57.8	1.14678
S-8	880309	32.8283	131.049		217	11.9	7.2	54.8	7.5	36.8	8.2	8.8	4.6	19	6.1	53.5	0.853406
S-8	880807	32.8283	131.049		195	19.4	6.8	41.4	7.1	38.8	7.1	10	4.7	16.9	5	57.8	1.19102
S-8	881103	32.8283	131.049		224	13.2	7.4	47.5	8.3	42.2	6.7	11.1	4.8	17.8	5.3	61.7	1.12904
S-8	920724	32.8283	131.049		284	21.5	6.6	46.3	10.7	63.5	8	12.3	4.1	24.8	8.1	60.3	1.74294
S-8	930821	32.8283	131.049		210	18	6.8	39	7.2	44.2	7.2	10.7	6	17.2	5.7	58.5	1.44028
S-8	940724	32.8283	131.049		274	21	6.8	41.4	10	64.9	6.6	12.1	5.1	23.8	7.9	63.4	1.9922
S-8	950826	32.8283	131.049		260	19.4	7	41.4	9	58	5	11.1	5.4	22.8	7.3	62.4	1.78039
S-9	870301	32.821	131.053		215	9.7	7.8	55.4	8.5	37.2	7.1	9.3	4.3	18.6	6.6	52.2	0.853339
S-9	870529	32.821	131.053		226	20.1	6.8	49.3	7.5	43.3	6.3	7	4.2	16.5	5.5	48.7	1.11617
S-9	870808	32.821	131.053		219	18	7.2	54.2	9.9	35.8	9.7	8.6	4.5	20.6	6.2	53.7	0.839407
S-9	871014	32.821	131.053		226	17.5	7.4	54.8	9.5	41.4	12.9	9.2	4.4	20.6	5.9	53.2	0.960082
S-9	880309	32.821	131.053		215	14.7	7.2	48.7	9	39	8.5	11.4	5	17	5.6	55.8	1.01771
S-9	880807	32.821	131.053		223	21.2	7.8	54.8	8.2	40.4	8.8	9.1	4.5	21.3	6.2	41.3	0.936892
S-9	881103	32.821	131.053		225	14.6	7.4	51.2	7.9	42.2	6.6	8.8	4.2	19.9	5.9	58	1.04744
S-9	920724	32.821	131.053		256	20.2	7.4	62.1	8	51.5	7.4	9.9	4.9	25.9	7.3	60	1.05391
S-9	930821	32.821	131.053		215	17	7.4	52.4	7	35.6	10	8.3	5	20.2	6.4	58.3	0.863391
S-9	940724	32.821	131.053		244	21.1	7	53.6	8.6	49	7.3	9.9	4.4	21.8	7.4	58.6	1.16177
S-9	950826	32.821	131.053		270	21.9	7	64	9.1	55.3	5	11.3	5.3	24	8	57.7	1.09808
S-10	870301	32.6317	131.082		215	13.6	6.4	64	8.8	25	15.9	9	4.7	17.9	6.5	55.2	0.496419
S-10	870529	32.6317	131.082		217	14.5	6.4	57.9	7.7	31.1	11.5	8.5	4.9	22.5	6.2	53.7	0.682607
S-10	870808	32.6317	131.082		228	15.2	6.4	61.5	10.6	23.4	20.7	8.9	4.9	20.9	6.6	54.8	0.483537
S-10	871014	32.8158	131.082		220	15.2	6.4	66.4	9.2	23.2	18.6	8.6	4.9	19.9	6.1	54.7	0.444026
S-10	880309	32.8158	131.082		217	14.9	6.6	64.6	7.6	24.8	17.8	8.5	4.8	19.4	6.6	56.5	0.487874
S-10	880807	32.8158	131.082		223	15.4	6.2	62.1	8	25.6	19.6	8.9	4.8	21.1	6.6	56	0.523886
S-10	881103	32.8158	131.082		221	15	6.6	63.4	7.3	23.9	18.2	8.5	4.7	19.3	6.1	61.3	0.479068
S-10	930821	32.8158	131.082		232	15.7	6.3	65.8	8.1	25.2	19.6	8.8	4.6	21.5	7.4	63.8	0.486702
S-10	940724	32.8158	131.082		220	15	6.8	71.9	7.1	24.5	15.2	8.3	4.6	19.9	7.1	63	0.433038
S-10	950826	32.8158	131.082		225	15.5	6.6	71.9	7.2	25.8	13.1	8	5	20.3	7.2	60.2	0.456015
S-11	870301	32.8137	131.083		128	7.5	8.2	65.8	3.1	5.1	2.8	6	3.1	10.8	4.5	45.8	0.0984992
S-11	870529	32.8137	131.083		109	17.6	7.2	54.2	2.6	6.9	1.6	5.2	3.2	10	2.6	41.2	0.161785
S-11	870808	32.8137	131.083		132	18.5	6.7	57.9	4.6	6.6	3.2	5.7	3.3	11.6	4.1	44.8	0.144862
S-11	871014	32.8137	131.083		132	16.7	7.2	65.8	3.5	6.1	1.7	6	3.4	11.7	4	45.5	0.117813
S-11	880309	32.8137	131.083		130	14	7.4	65.8	2.8	5.2	2	5.7	3.3	11.1	4.4	48.3	0.100431
S-11	880807	32.8137	131.083		125	20	7.4	58.5	3.4	6.7	2.5	5.9	3.3	11.2	3.9	43.7	0.145548
S-11	881103	32.8137	131.083		129	14.1	7.2	63.4	3	5.3	0	5.8	3.1	11.3	3.9	49	0.106237
S-11	920724	32.8137	131.083		124.5	19.6	7	64.6	2.6	6.8	1.4	5.5	4.1	10.7	4	49.9	0.133772
S-11	930821	32.8137	131.083		144	17	7	57.3	4.1	8.2	4.9	6.1	2.5	12.3	4.8	50.4	0.181864
S-11	940724	32.8137	131.083		130.5	21.1	7	62.1	3	5.7	0.9	4.8	2.5	11	4.3	50	0.116647
S-11	950826	32.8137	131.083		172	17.2	7	65.8	4.8	13.3	7.1	6	4.2	14.2	5.4	53.4	0.256871
S-12	870301	32.8187	131.088		224	8	8	51.2	9.4	42.4	6.3	9.8	3.8	19.7	6.3	53.8	1.05241
S-12	870529	32.8187	131.088		217	18	7	49.3	7.7	37.2	7.2	8.5	5.8	20.2	7	50.2	0.958925
S-12	870808	32.8187	131.088		237	17.2	7.2	54.2	10.7	40.6	11.4	9.3	4.6	22	6.5	53.3	0.951953
S-12	871014	32.8187	131.088		232	15.6	7.1	51.2	9.5	46	7.3	9.4	4.6	21.7	5.8	54.2	1.14176
S-12	880309	32.8187	131.088		229	14.6	7.1	51.2	8.2	47.2	4	8.7	4.3	20.8	6	54.5	1.17155
S-12	880807	32.8187	131.088		225	21.6	7.2	53.6	8.6	40.8	10.7	9.3	4.6	21.6	6.2	52	0.967351
S-12	881103	32.8187	131.088		233	14.6	7.2	47.5	8.4	50.8	4.2	8.8	4.2	21.4	5.5	59.2	1.35912
S-12	920724	32.8187	131.088		221	20.4	6.8	56	7.6	42.1	5.9	8.9	5.7	19.9	6.3	57.3	0.955394
S-12	930821	32.8187	131.088		251	16.2	7	53.6	8.6	44.7	13.2	9.2	3.9	23.3	7.1	63.6	1.05982
S-12	940724	32.8187	131.088		229	21	7	48.7	8.2	45.9	5.8	9.2	4.4	21.1	6.6	57.7	1.19777
S-12	950826	32.8187	131.088		228	21	7	52.4	7.9	43.2	5.3	8.7	4.8	20.8	6.4	56.6	1.04771
S-13	870301	32.8247	131.087		235	10.3	7	50	9.9	48	5.8	9.9	4.3	20.8	6.4	54.7	1.22
S-13	870529	32.8247	131.087		324	18.2	7	33.5	12.5	93.8	3.8	9.9	5.2	36.1	11.8	53.2	3.55833
S-13	870808	32.8247	131.087		380	19.4	6.4	14	14.7	134	4.1	11.3	5.5	45.2	8.6	57.3	12.1637
S-13	871014	32.8247	131.087		369	16.9	7	32.3	13.1	132	6.1	11.3	5.6	41.9	8.4	59	5.1935
S-13	880309	32.8247	131.087		309	14.7	7	43.9	10	88	5.8	10.3	5.1	31	7.6	57.5	2.54746
S-13	880807	32.8247	131.087		406	18.8	6.6	15.8	12	157	4.5	12.3	5.6	49.6	8.5	60.3	12.6279
S-13	881103	32.8247	131.087		265	14.9	7.2	45.1	9.4	64.6	4.4	9.6	4.7	25.7	6.3	62.2	1.82031
S-13	920724	32.8247	131.087		243	20	7	51.2	9	52.6	6.5	9.5	3	22.3	6.8	62	1.30558
S-13	930821	32.8247	131.087		415	18.1	6.6	21.9	12	138.1	5.9	11.9	5.4	47.9	9.8	67.2	8.01379
S-13	940724	32.8247	131.087		247	20.2	7	48.7	8.8	52.3	5.2	9.8	4.6	23	7	61.2	1.36478
S-13	950826	32.8247	131.087		285	20.7	6.8	45.1	8.8	66.2	4.9	9.7	5.4	29.1	7.7	58.4	1.86539
S-14	840602	32.827	131.097		203	14.4	6.9	48.7	8.9	37.3	3.1	8.8	4.1	18.4	5.4	60	0.973349
S-14	851021	32.827	131.097		208	14.4	6.8	51.2	7.7	36.6	3	9.3	3.9	20	5.8	61.8	0.908447
S-14	860828	32.827	131.097		212	14.5	6.6	50	10.3	37.6	4	9.4	4.1	19.9	5.7	55.2	0.955667
S-14	870301	32.827	131.097		215	14	6.7	51.2	9.4	39.6	5.4	9.5	4	18.6	5.9	55.7	0.98291
S-14	870529	32.827	131.097		212	14.5	6.6	52.4	7.2	37.9	3.2	8.7	4.3	20.1	5.9	53.8	0.919171
S-14	870808	32.827	131.097		216	14.6	6.6	51.2	10.6	37.4	4.6	9	4.2	19.7	5.8	56.8	0.928304
S-14	871014	32.827	131.097		212	14.4	6.6	52.4	9.5	42.8	5	9.1	4.2	19.3	5.7	54.2	1.03801
S-14	880311	32.827	131.097		207.3	14.1	6.8	55.9	7.3	40.9	4.5	9.3	3.4	20.2	5.5	55.9	0.929823
S-14	880807	32.827	131.097		217	14.5	6.6	47.5	7.9	44.4	4.3	9.4	4.2	20.4	5.8	55	1.18789
S-14	881103	32.827	131.097		217	14.2	6.6	47.5	7.7	43.4	2.6	8.7	4	19.4	5.5	60.5	1.16114
S-14	920724	32.827	131.097		215	14.7	6.8	53.6	7.1	43.8	5.6	9	3.1	19.4	6.1	62.5	1.03848
S-14	930821	32.827	131.097		210	14.7	6.6	47.5	7.5	43.8	4.9	9.2	3.5	20	6.3	63.5	1.17184
S-14	940724	32.827	131.097		240	14.7	6.6	50	8.8	50.5	4.6	9.6	4.5	21.4	6.6	62.5	1.28354
S-14	950826	32.827	131.097		221	14.5	6.6	52.4	7.8	44.5	4.6	8.8	4.8	20.7	6.3	59.5	1.07924
S-15	870301	32.825	131.102		256	10.9	7	53	10.4	47.8	14.3	10.1	5.6	23.5	6.8	57.2	1.14615
S-15	870529	32.825	131.102		251	21.5	6.6	50.6	8.4	49.2	10.5	8.8	6	23.6	5.9	53.2	1.23567
S-15	870808	32.825	131.102		252	18.6	6.8	54.2	12.8	41.6	14.8	9.7	5.8	25.2	6.4	58.8	0.9754
S-15	871014	32.825	131.102		255	16.6	6.9	56	11.2	48	13.7	9.3	5.8	24.3	6.3	58	1.08929
S-15	880309	32.825	131.102		267	15.6	8.4	53.6	9.4	54	13.7	9.7	5.7	25.2	6.9	53.5	1.28032
S-15	880807	32.825	131.102		251	22.9	8.2	52.4	8.6	49.2	14.1	10	5.9	25.2	6.3	57.3	1.19323
S-15	881103	32.825	131.102		250	15.1	7.4	50	9.2	44.8	11.5	8.9	5.3	23.5	6.1	62	1.13867
S-16	870301	32.8127	131.13		141	13.6	7	75	2.2	4.9	1.3	6	3.2	12.2	5.4	49.3	0.0830278
S-16	870529	32.8127	131.13		141	14.6	7	75.6	2.2	5	0	5.7	3.4	12.2	5	48	0.0840498
S-16	870808	32.8127	131.13		148	14.5	7.2	78.6	2.5	4.6	1.9	6.1	3.4	13.4	5.4	49.5	0.0743745
S-16	871014	32.8127	131.13		142	14.3	7.1	78.6	2.5	6	1.1	5.9	3.1	12.6	5.2	47.8	0.0970102
S-16	880309	32.8127	131.13		142	13.6	7.2	75.6	2.4	4.6	0	5.8	3.2	12.3	5.3	51.3	0.0773258
S-16	880807	32.8127	131.13		144	14.5	7	75.6	2.6	4.8	1	6.2	3.3	13.1	5.3	48.7	0.0806878
S-16	881103	32.8127	131.13		142	14.1	7	73.1	2.5	5.4	0	5.4	3	12.4	5	54.8	0.0938782
S-16	920724	32.8127	131.13		143	15	7.1	80.4	2.1	5.3	0	5.7	2.6	12.2	5.4	56.4	0.0837738
S-16	930821	32.8127	131.13		156	14.7	7	78	2.7	5.5	1.3	6.4	2.4	14.2	6.1	57.8	0.08961
S-16	940724	32.8127	131.13		143.3	14.2	7	73.1	2.3	4.2	0	5.1	2.7	12.4	5.4	55.7	0.0730164
S-16	950826	32.8127	131.13		151.5	17.5	7	74.3	2.1	5.2	0	4.7	3.4	12	5.3	52.6	0.0889412
K-0	870228	32.88	131.003		271	3.4	6.8	29.2	11.2	78.4	1.8	10.7	5	24.1	8.1	48	3.4121
K-0	870529	32.88	131.003		174	17.7	7	25.6	4.7	44.3	1.6	7	3.6	15.8	4.9	41	2.19914
K-0	870808	32.88	131.003		156	22	7	29.8	4.4	35.8	2.7	7	3.9	13.2	4.3	49.3	1.52671
K-0	871014	32.88	131.003		217	20	6.8	32.3	7.8	62.4	1.5	8.8	4.5	18.6	5.7	53	2.45511
K-0	880309	32.88	131.003		286	4.6	6.9	20.7	8.5	93.4	1.6	11.9	5.1	25.3	8.5	49.5	5.7341
K-0	880807	32.88	131.003		184	23.6	7	17	5.5	47.8	3.7	9	4.8	14.7	4.8	48.5	3.57328
K-0	881103	32.88	131.003		250	10.2	6.9	29.2	7.5	75	1.7	10	4.7	21.3	6.9	55	3.26413
K-1 (most downstream of the nothern river)	770923	32.9135	130.985		388	17.6	7.1	59.1	17.5	92.2		19	6.2	30.6	11.4	54.2	1.98259
K-1 (most downstream of the nothern river)	840910	32.9135	130.985		417	21.4	6.7	40.2	19.6	119	3.5	18.4	6.5	32.6	13	46	3.76192
K-1 (most downstream of the nothern river)	850223	32.9135	130.985		453	7.2	6.7	51.8	20.5	130		21.7	6.8	32.6	14.8	44.5	3.18935
K-1 (most downstream of the nothern river)	850727	32.9135	130.985		385	21.5	6.8	43.9	19.6	108		19.6	5.5	26.9	13.3	42	3.12642
K-1 (most downstream of the nothern river)	851021	32.9135	130.985		423	15.7	6.9	56.7	19.7	116		20.6	5.7	31	14.5	50.5	2.59994
K-1 (most downstream of the nothern river)	860202	32.9135	130.985		477	9.5	7.4	57.3	23.2	136		24.3	6.2	36.7	16.1		3.01629
K-1 (most downstream of the nothern river)	860524	32.9135	130.985		394	18.3	6.4	46.3	20.1	114	4.3	18.4	6.2	28.4	13.5		3.12905
K-1 (most downstream of the nothern river)	860828	32.9135	130.985		406	21.2	7	50.6	19.8	112	3.5	19.5	6.4	34.6	14.3	46.5	2.81291
K-1 (most downstream of the nothern river)	861014	32.9135	130.985		403	15.7	7.2	54.2	19.5	112	3.4	21	5.9	31.6	15.3	48.3	2.62608
K-1 (most downstream of the nothern river)	870228	32.9135	130.985		452	7.3	7.4	54.8	21.8	127	5.3	23.6	6.9	35.3	16.6	47.3	2.94518
K-1 (most downstream of the nothern river)	870529	32.9135	130.985		328	18.1	6.8	40.2	16.5	88	3.7	16.1	5.7	26.8	11.2	35.2	2.78192
K-1 (most downstream of the nothern river)	870808	32.9135	130.985		305	20.2	6.7	43.9	16.5	74	3	14.6	5	24	9.6	39.7	2.14218
K-1 (most downstream of the nothern river)	871014	32.9135	130.985		403	17.6	7.1	54.8	19.5	116	2.6	18.7	6.2	32.8	14.1	46.1	2.69009
K-1 (most downstream of the nothern river)	880309	32.9135	130.985		457	9.7	7	57.3	21.6	140	5.7	22.9	6.8	36.6	16.7	50	3.105
K-1 (most downstream of the nothern river)	880807	32.9135	130.985		354	21.6	7	51.2	15.8	99.6	3.4	18.6	5.7	26.7	11.6	48.5	2.47217
K-1 (most downstream of the nothern river)	881103	32.9135	130.985		415	12.8	7	54.8	19.2	118	2.4	19.9	5.9	31.1	14.2	52.3	2.73647
K-1 (most downstream of the nothern river)	920723	32.9135	130.985		344	24	6.8	58.5	19.4	77.7	6.3	20.4	7.1	25.5	12	47.1	1.68793
K-1 (most downstream of the nothern river)	930821	32.9135	130.985		258	18	6.8	39	10	67.4	3.9	11.7	3.7	19.7	8.9	44.4	2.19626
K-1 (most downstream of the nothern river)	940724	32.9135	130.985		412	24	7	60.9	23.2	93.7	3.8	25.3	8.4	31.2	15	46.8	1.95529
K-1 (most downstream of the nothern river)	950825	32.9135	130.985		397	23	6.8	51.2	19.3	110.5	4	27.4	8.6	34.4	15.9	45.9	2.74272
Average of K-1 (most downstream of the nothern river)					393.55	17.22	6.93	51.335	19.115	107.555	3.92	20.085	6.27	30.455	13.6	46.4056	2.68499
K-2	870228	32.931	130.988		103	13.1	7	56	1.6	2.8	0.2	5	2.3	8.2	3.7	42.2	0.0635417
K-2	880807	32.931	130.988		118	15.5	6.8	52.5	1.6	3	0	5.4	2.7	8.4	3.9	43.7	0.072619
K-2	881103	32.931	130.988		105.5	14	6.8	52	1.7	2.2	0.4	5	2.2	8.1	3.8	47.3	0.053766
K-2	930821	32.931	130.988		99	15.2	6.8	45.1	2	4.6	1.1	4.9	1.3	7.5	3.4	45	0.129619
K-2	940724	32.931	130.988		111.8	16.7	7	56	1.5	2.6	0.4	4.3	1.7	9	4.1	48.3	0.059003
K-2	950825	32.931	130.988		110.8	15.8	6.8	56.7	1.7	2.7	0	3.8	2.3	8.6	3.9	45.6	0.0605159
K-3	870228	32.925	130.997		259	8.5	7.6	22.5	11.9	74.8	4.8	13.6	3.3	19.4	7.9	32.5	4.22481
K-3	870529	32.925	130.997		209	19.8	6.4	17.6	7.4	61.6	2.7	10.1	3.8	17.9	6.2	30.2	4.44792
K-3	870808	32.925	130.997		149	18	6.6	21.9	4.4	34.9	2.2	6.2	2.5	12.2	3.7	31.5	2.02521
K-3	871014	32.925	130.997		211	19.8	6.8	26.2	7.9	60	2	9.7	3.3	16.6	5.6	34.2	2.91031
K-3	880309	32.925	130.997		345	12	6.8	24.3	11.2	112	1.9	18.6	4.3	26.3	10.9	38.3	5.85734
K-3	880807	32.925	130.997		231	21.2	6.6	26.8	8.4	66.6	2.7	11.8	3.7	17.9	6.6	36.3	3.15812
K-3	881103	32.925	130.997		237	14	6.8	30.4	7.9	64	1.6	13.3	3.3	16.2	7	39.7	2.67544
K-3	920723	32.925	130.997		212	24.5	6.6	30.4	7.8	52.4	4.4	9.8	3.5	15.8	6.2	38.8	2.19052
K-3	930821	32.925	130.997		196	18.4	6.6	29.2	6.5	47.9	3	9	2.5	13.8	6	35.6	2.08469
K-3	940724	32.925	130.997		297	27	6.7	29.2	12.6	75.5	2.5	15.2	5.2	22.3	8.9	40	3.28589
K-3	950825	32.925	130.997		229	27	6.6	19.5	8.5	61.3	4.1	10.7	4.2	17.9	6.5	36.7	3.99498
K-4	870529	32.93	131.008		140	17	6.8	26.8	6.1	26.8	2.2	6.3	2.7	11.6	4.1	29.5	1.27083
K-4	870808	32.93	131.008		121	16.6	6.8	29.8	4.6	21.5	2.1	5.8	2.4	10	3.2	31	0.916876
K-4	871014	32.93	131.008		178	16.9	7	36.5	8.8	39.2	1.2	9	3.2	14.5	5.1	35.8	1.36484
K-4	880309	32.93	131.008		215	9	7	36.5	10.7	52.6	0	10.8	3.8	17.1	6.6	40	1.83139
K-4	880807	32.93	131.008		148	17.8	6.8	32.9	6.2	28.8	1.9	7.2	2.8	12	4.1	34.3	1.11246
K-4	881103	32.93	131.008		193	12.6	7	35.3	8.8	43.4	0.6	9.2	3.8	14.6	5.5	41.7	1.56244
K-4	930821	32.93	131.008		140	16.1	7	29.2	4.3	26.3	1.4	5.9	2	10.9	3.9	36.7	1.14462
K-4	940724	32.93	131.008		204	22.1	6.8	37.8	8.7	44.1	1.7	9.3	3.6	16.1	6.4	41.8	1.48264
K-4	950825	32.93	131.008		203.9	19	6.8	34.7	7.4	44.3	2	7.9	3.7	15.9	6.2	38.6	1.62242
K-5	870228	32.9483	131.014		452	7	7.4	56.7	21.8	129	4.7	22.6	6.6	35.3	16.8	48.3	2.89131
K-5	870529	32.9483	131.014		328	18.8	6.8	43.9	16.5	88.8	3.7	15.9	5.6	27.5	11.3	34	2.57062
K-5	870808	32.9483	131.014		325	20.6	6.8	48.1	16.5	82.8	3.1	14.9	5.4	26.5	10.6	42.3	2.18763
K-5	871014	32.9483	131.014		420	17.7	7.1	57.9	19.9	123	2.9	18.8	6.4	33.2	14.3	47.6	2.6997
K-5	880309	32.9483	131.014		448	10.8	7	56	20.8	134	2.7	22	6.9	36.6	16.4	49.7	3.04092
K-5	880807	32.9483	131.014		366	22.6	7	53.6	16.2	98.4	3.8	18.5	5.9	28.6	11.9	41.8	2.33302
K-5	881103	32.9483	131.014		422	12.2	7	54.8	19.2	123	2.8	20.2	6.1	32.5	14.7	54.5	2.85242
K-5	930821	32.9483	131.014		272	18.8	7	46.3	11	69.6	4.1	11.9	4.6	21.4	9.5	46.4	1.91037
K-5	940724	32.9483	131.014		387	26	7	73.1	19.8	83.1	3.5	23.8	8.7	29.5	14	45.8	1.44468
K-5	950825	32.9483	131.014		401	25.5	7	60.9	18.5	90.3	3.2	25.9	8.4	32.8	15	46.3	1.88434
K-6	870228	32.9477	131.028		265	5	7.7	38.4	14.5	65.6	2.2	13	4	20.2	9.3	32	2.17101
K-6	870529	32.9477	131.028		168	18.3	6.9	32.9	7.1	31.7	3.7	7.9	3.4	14.6	5.4	31.2	1.22448
K-6	870808	32.9477	131.028		162	17.1	6.8	29.2	11.3	30.7	2.9	7.7	3.2	12.6	4.4	31.5	1.33612
K-6	871014	32.9477	131.028		251	17	7	34.7	14.7	63.2	2.1	11.6	4	18.2	7.6	36.1	2.3146
K-6	880309	32.9477	131.028		367	9.8	8.4	29.2	18.2	116	1.3	16.6	4.9	27.3	13.1	36.7	5.04852
K-6	880807	32.9477	131.028		148	18.2	7	30.4	7.2	27	3.5	7.2	3	11.7	4.1	31.8	1.1287
K-6	881103	32.9477	131.028		306	13.6	6.8	29.2	15.6	88	1.7	13.7	4.2	21.9	10.1	42	3.82991
K-6	920723	32.9477	131.028		213	21.8	6.8	34.1	11.4	46.1	5.3	9.3	4	16.6	6.5	38.3	1.71805
K-6	930821	32.9477	131.028		215	16.5	7	29.2	4.3	26.3	1.4	8	2.6	14.3	5.4	37.4	1.14462
K-6	940724	32.9477	131.028		198	25.7	7	36.5	13.1	36.8	2.2	8.9	3.4	14.7	5.6	36	1.28128
K-6	950825	32.9477	131.028		182.3	22.6	7	34.7	10.8	33	3.9	8.6	3.9	13.8	5	35.3	1.20857
K-7	870228	32.96	131.038		1520	8.5	7	14.6	73.1	716	6.6	80.5	12.1	137	67.2	38.2	62.3231
K-7	870529	32.96	131.038		1310	21.1	5.8		60.7	579	2.2	64.9	12.8	123	49.7	50
K-7	870808	32.96	131.038		1030	22.5	6		54.6	446	2	46	11	96.6	39.7	50.8
K-7	871014	32.96	131.038		1160	19.4	6.5	10.3	63.2	513	2.2	54	12.2	106	47.1	55.3	63.2949
K-7	880309	32.96	131.038		1180	13	7.1	15.8	62.3	514	4	55.9	12.8	115	53.5	54.3	41.3423
K-7	880807	32.96	131.038		1430	23.9	6.3	12.1	94	634	2.7	88.7	14.4	132,0	55.4	45.3	66.5875
K-7	881103	32.96	131.038		1130	14.7	6.7	24.3	63.2	472	2	52.3	11.7	103	48.9	64.2	24.6845
K-7	920723	32.96	131.038		1279	27.4	6.1	12.1	61.8	453.3	0	76.2	13.2	107.8	51.3	47.7	47.609
K-7	940724	32.96	131.038		1372	27	6	15.8	87.4	349.8	2.5	82.6	13.7	115.2	50.4	49.7	28.1353
K-7	950825	32.96	131.038		1582	27.5	6	24.3	88.3	638	0	122.3	19.6	145.1	70.5	55.5	33.3659
K-8	870228	32.9702	131.034		428	8.7	7.6	62.1	21.4	116	4.4	21.8	6.6	33.5	15.1	49.7	2.37386
K-8	870529	32.9702	131.034		256	19.5	7	51.2	13	49.4	3.4	12.3	5.1	20	8.3	36.3	1.22616
K-8	870808	32.9702	131.034		262	20.5	7	60.3	14	51.8	3.2	12.4	5.2	20.6	8.4	42.8	1.09169
K-8	871014	32.9702	131.034		277	17.4	7.2	68.9	14.2	59.6	3	14.2	5.6	22.1	9.2	47.2	1.0993
K-8	880309	32.9702	131.034		318	11.9	8.2	65.8	14.4	72	3	15.9	5.7	25.2	11.1	50	1.39058
K-8	880807	32.9702	131.034		288	22.2	7.2	60.9	12.8	63.2	3.1	14.5	5.7	23	9.7	43.2	1.31883
K-8	881103	32.9702	131.034		272	12	7.2	62.1	12	55.6	2.9	13.2	5.2	21	8.7	55.5	1.13782
K-8	920723	32.9702	131.034		305	26	7	65.8	18.7	55.6	4.4	15.7	5.8	20.4	9.6	48.4	1.07383
K-8	930821	32.9702	131.034		296	17.8	7	54.8	11.4	63.1	4.8	12.6	5	21.8	9.7	51.2	1.46331
K-8	940724	32.9702	131.034		338	26.8	7	82.9	16.7	61.2	3.2	18.7	7.7	25.8	12.3	48.1	0.938179
K-8	950825	32.9702	131.034		306	25.4	7	73.1	12.6	56.9	3	16.6	6.9	22.6	10.4	47.6	0.989199
K-9	870228	32.988	131.036		79.5	8.5	7.8	32.9	2.6	5	1.8	4.8	2.2	5.7	2.1	33.5	0.193136
K-9	870529	32.988	131.036		72.8	17.4	6.8	28.6	2.7	4.4	1.6	4	2.3	6.5	2.1	27.3	0.195513
K-9	870808	32.988	131.036		65.2	19	6.8	27.4	2.3	4.8	1.7	3.7	2.2	5.7	1.6	25.8	0.222628
K-9	871014	32.988	131.036		121	18.5	7	46.3	4.6	13.6	1.7	8.7	3.2	7.8	3	34.7	0.37329
K-9	880309	32.988	131.036		87.5	8.6	7	37.8	3.1	6.4	0.6	5	2.5	6.5	2.5	35.3	0.215168
K-9	880807	32.988	131.036		77.6	19.7	6.9	31.7	2.8	5.8	1.7	4.2	2.5	6	2	31	0.232518
K-9	881103	32.988	131.036		77.2	11.2	7	35.3	2.3	3.6	0	4.3	2.3	5.5	2	38.5	0.129603
K-9	920723	32.988	131.036		125	21	6.8	58.5	2.6	6.9	1.5	3.8	2.1	17	2.2	35.6	0.149893
K-9	930821	32.988	131.036		63.1	17.5	6.8	25.6	1.9	2.6	1.1	3.1	0.6	4.5	1.6	29.1	0.129069
K-9	940724	32.988	131.036		117.8	26	6.8	40.2	3.6	15.1	1.6	4	3.1	9.6	3.4	41.2	0.477353
K-9	950825	32.988	131.036		95	25	7	35.9	2.6	10.3	1.2	3.1	3.1	7.3	2.6	38.4	0.364612
K-10	870228	32.9702	131.06		778	9.2	7.6	68.9	46.3	261	3.7	32.5	10	76	31.2	49.5	4.81404
K-10	870529	32.9702	131.06		596	21.6	7	62.1	33.8	187	1.6	22.8	9	55.6	24.5	31.2	3.82683
K-10	870808	32.9702	131.06		713	22.2	7	63.4	40.7	243	1.8	28.4	9.4	82.8	27.5	45.7	4.87086
K-10	871014	32.9702	131.06		838	17.4	7.4	62.8	47.5	306	2	34	10.2	80.5	33.2	51	6.19228
K-10	880309	32.9702	131.06		825	10	8.2	56	50.6	302	2.5	34.3	10.3	81.3	35.4	44.7	6.85342
K-10	880808	32.9702	131.06		662	22.7	7.2	74.3	39.3	197	2	27	9.1	61.8	26.3	42.3	3.3695
K-10	881103	32.9702	131.06		688	11.3	7.4	62.1	41	212	2.4	28.7	8.5	63.3	25.7	52.5	4.33843
K-10	920723	32.9702	131.06		605	28.5	7.4	98.7	31	175.9	1.3	23.1	8.4	55.6	25.1	50.1	2.26484
K-10	930821	32.9702	131.06		480	20.3	7.2	58.5	54.7	171.3	6.1	23.4	9.6	53.6	22	58.2	3.72126
K-10	940724	32.9702	131.06		657	29	7.2	87.8	44.1	163.1	0.3	33.5	13.5	57	26.3	43.8	2.36074
K-10	950825	32.9702	131.06		639	32	7.2	114.6	37.5	143.4	1.6	33.5	13.4	60	26.5	52.6	1.59021
K-11	870228	32.9735	131.062		226	8.5	7.3	65.2	10.4	33.8	4.5	11.6	4.9	17.9	7.4	49.3	0.658806
K-11	870529	32.9735	131.062		192	19.1	7	62.8	7.2	23.6	3.9	8.9	4.8	15.7	6.6	40.2	0.477574
K-11	870808	32.9735	131.062		190	19.7	7	63.4	9.7	23.4	3.5	9	4.8	15.8	6.1	44.5	0.469046
K-11	871014	32.9735	131.062		220	16	7.2	69.5	10.4	33.8	3.1	10.4	5.1	17.9	7	51.2	0.618046
K-11	880309	32.9735	131.062		232	8.8	7.2	65.8	9	37.6	3.8	10.6	4.8	19.1	7.7	50.8	0.72619
K-11	880808	32.9735	131.062		204	19.7	7.1	67	9.7	26.1	3.1	10.1	4.9	17	6.8	46	0.495056
K-11	881103	32.9735	131.062		214	11.6	7	60.9	8.4	34.6	2.3	9.7	4.6	17.2	6.5	53.8	0.722017
K-11	920723	32.9735	131.062		198	24.5	6.8	73.1	7.6	26.1	4.8	9.2	2.7	15.6	7	51.4	0.453745
K-11	930821	32.9735	131.062		179	17	7	58.5	6.3	23.3	4.3	8.2	3.8	14.5	6.2	51.6	0.506161
K-11	940724	32.9735	131.062		248	26.5	7	81.7	11	33.1	2.6	10.7	5.7	19.6	9	47.5	0.514866
K-11	950825	32.9735	131.062		216	25	7	76.2	8	29.4	2.7	9.8	5.5	17.5	7.9	50.2	0.490322
K-12	870228	32.9717	131.069		226	8.5	7.3	65.2	10.4	33.8	4.5	11.6	4.9	17.9	7.4	49.3	0.658806
K-12	881103	32.9717	131.069		338	12.61	7	58.5	17.6	79.4	1.8	14.8	5.3	27.5	10.4	52.2	1.72486
K-12	920723	32.9717	131.069		281	23.9	7.1	65.8	13.8	53.7	4.7	12.3	5.5	23.5	10	52.6	1.03714
K-12	930821	32.9717	131.069		319	18	7	60.9	15.7	70	5	13.2	7.3	26.9	10.9	54.3	1.46073
K-12	940724	32.9717	131.069		294	25.6	7	76.8	14.8	49.3	3	12.3	6.7	23.7	10.2	48.9	0.815782
K-12	950825	32.9717	131.069		301	25.4	7	70.7	13.1	48.5	3.1	12.8	6.7	24	10	50.8	0.871788
K-13	870228	32.9633	131.106		279	11.5	8.4	60.3	14.5	58.2	2.4	12.6	5.2	24.2	9.4	45.8	1.22658
K-13	870529	32.9633	131.106		296	22.4	7.4	81	15.6	49.21	2.4	10.7	6.4	24.9	11.3	38.3	0.77207
K-13	870808	32.9633	131.106		271	22.4	7.4	77.4	13.9	43.2	2	10.9	6	23.1	9.1	43.7	0.709302
K-13	871014	32.9633	131.106		280	16	7.4	69.5	14	55.6	1.6	11.7	5.4	23.9	8.9	45.4	1.01667
K-13	880309	32.9633	131.106		283	8.6	7.6	64.6	12.9	60.2	0.4	11.6	4.9	25	9.6	44.8	1.18428
K-13	880808	32.9633	131.106		289	21.2	7.4	76.8	14	52.2	2.5	11.8	5.6	25.5	10.1	41	0.86377
K-13	881103	32.9633	131.106		272	11.6	7.2	58.5	13.4	62.4	1.6	11.2	4.9	25.1	8.9	50.7	1.35556
K-13	920723	32.9633	131.106		363	27.5	7.4	91.4	26.4	57.1	4.5	19.6	7.5	27.2	12.3	50.6	0.793923
K-13	930821	32.9633	131.106		282	19	7.2	65.8	12.5	50.3	4.9	11.6	7.1	23.3	9.3	51.5	0.971473
K-13	940724	32.9633	131.106		330	26.6	7.2	101.2	16.1	54.2	0	14.4	7.9	27.4	12.8	52	0.680624
K-13	950825	32.9633	131.106		322	28.8	7.6	108.5	14	49.9	0	13.8	8.3	26.8	13.1	45.7	0.584466
K-14	870228	32.9707	131.112		159	8.2	7.1	67	4.6	12.1	4.1	8.8	4.7	12.2	5.2	56	0.229509
K-14	870529	32.9707	131.112		135	17.4	7	58.5	3.8	8.7	2.9	7.1	4.1	11	4.3	44.8	0.188996
K-14	870808	32.9707	131.112		156	21	7	62.8	4.8	13.1	2.7	7.6	4.3	12	4.7	48.7	0.265094
K-14	871014	32.9707	131.112		159	16.6	7.2	70.1	4.8	12.8	2.5	8.1	4.5	12.4	5	52	0.232049
K-14	880309	32.9707	131.112		156	10.5	7.2	68.2	4.5	11.6	1.9	8.6	4.5	12.2	5.3	53.2	0.216153
K-14	880808	32.9707	131.112		171	18.3	7	64.6	6	16.2	3.5	8.4	4.4	13.6	5.3	50	0.318692
K-14	881103	32.9707	131.112		168	12.6	7.2	64.6	5.3	17.5	3.3	8.2	4.5	13.5	5.3	58	0.344266
K-14	920724	32.9707	131.112		179	21.8	7	70.7	5	12.7	4.7	7.8	2.7	12	5.3	56.2	0.228283
K-14	930821	32.9707	131.112		219	16.8	7	63.4	7.5	28.6	7	9.4	5.2	17.8	7.2	56.9	0.573278
K-14	940724	32.9707	131.112		182.2	24.8	7	74.3	5.8	16	2.9	8.3	4.2	14.5	6.4	55.7	0.273665
K-14	950825	32.9707	131.112		160.4	22	7	69.5	4.3	12.6	2.9	7.1	4.4	12.6	5.5	55.5	0.230396
K-15	860828	32.9825	131.124		92	15.4	7.2	47.5	2	3.2	0.5	5	3	7.6	2.8	46.5	0.085614
K-15	870228	32.9825	131.124		104	12.4	7.3	54.8	1.7	2.7	1.3	5.4	3.5	8.3	3.3	52.7	0.0626141
K-15	870529	32.9825	131.124		96	15	7.2	50.6	1.9	2.4	1.1	5.1	3.2	8.4	3	47.5	0.0602767
K-15	870808	32.9825	131.124		98.4	15.7	7.2	50.6	2.3	3.9	1	5.1	3	7.7	2.8	48.5	0.0979496
K-15	871014	32.9825	131.124		103	14.9	7.4	54.8	2.6	3.5	1	5.5	3.2	7.9	3	48.7	0.0811664
K-15	880309	32.9825	131.124		104	12.9	6.8	57.3	1.7	1.6	0	5.6	3.4	8.4	3.4	54	0.0354857
K-15	880808	32.9825	131.124		88.8	15.7	7	45.1	2	2.5	0.4	5.2	2.8	6.8	2.7	44	0.0704453
K-15	881103	32.9825	131.124		103	13.6	7.3	53.6	2	2.5	1	5.3	3	7.9	3	57	0.0592739
K-15	920724	32.9825	131.124		119	17.2	7.2	59.7	1.7	2.4	0.9	5.2	3.5	7.8	3.2	55.5	0.0510888
K-15	930821	32.9825	131.124		104	15.2	7.2	52.4	1.5	1.9	0.5	5.4	2.9	7.9	3.4	57.3	0.0460798
K-15	940724	32.9825	131.124		114.4	15.4	7	58.5	1.9	1.6	0.3	4.3	2.4	8.7	3.5	57.1	0.0347578
K-15	950825	32.9825	131.124		103.7	14.4	7.2	56.7	1.8	2	0.4	3.9	3	7.6	3.1	55.4	0.0448266
K-16	870228	32.961	131.134		243	9.2	7.2	89	11.1	25.9	4.7	10.5	5.7	19.6	9	51	0.369827
K-16	870529	32.961	131.134		224	19	7.2	86.5	8.7	19.8	5.5	12.3	6.2	18.4	8.4	41.8	0.290896
K-16	870808	32.961	131.134		197	20	7.2	71.3	9	20.2	4.5	8.4	5	16.7	6.8	48.5	0.36004
K-16	871014	32.961	131.134		227	16.5	7.4	87.1	9.5	24.7	3.8	9.5	5.6	18.8	8	53.2	0.360386
K-16	880309	32.961	131.134		242	13.6	7.3	89	8.5	26.9	4.3	10.7	5.6	20.3	9.3	53.2	0.384106
K-16	880808	32.961	131.134		214	21.9	8	75.6	8.5	22.8	3.6	9.5	5.4	17.9	7.2	53	0.383267
K-16	881103	32.961	131.134		225	11.9	7.3	81.7	7.8	23.3	4.2	8.9	5.2	17.8	7.7	61.7	0.362429
K-16	920724	32.961	131.134		275	30	7.6	101.2	20.9	25.2	8.8	16.2	6.7	20.5	9.2	57.1	0.316453
K-16	930821	32.961	131.134		207	17.5	7.2	69.5	6.9	21.5	4.8	8.7	5	17.2	7.4	58.4	0.393135
K-16	940724	32.961	131.134		304	29	7.6	110.9	12.8	36.1	2.6	13.1	7.7	25	12.2	53.8	0.41368
K-16	950825	32.961	131.134		254	27.5	8.4	96.3	9.8	27.3	3.3	11.8	7	20.5	9.6	55.3	0.360267
K-G	870529	32.9487	131.05		1400	20.4	6.4	18.2	69.3	631	2.2	88.7	14	126	59.4	57.8	44.0602
K-G	880808	32.9487	131.05		1360	22	6.5	82.9	70.1	553	0	98.3	12.3	103	55.6	66.8	8.47733
K-G	950826	32.9487	131.05		1173	22.7	5.4		42.7	399.8	0	34.4	10.7	97.8	38.6	75.8
*(e.g.) 770227 = 27 February 1977
