# Supplementary material for: Earthquake-induced structural deformations enhance long-term solute fluxes from active volcanic systems
Source: Sci Rep. 2018 Oct 4;8:14809. doi: 10.1038/s41598-018-32735-1 (PMC6172214; doi:10.1038/s41598-018-32735-1)
Supplement: Supplementary file 3 — Supplementary Table 2 [file 41598_2018_32735_MOESM3_ESM.xlsx]

## Sheet: Supplementary Table 2
Supplementary Table 2: Analytical results for hydrochemistry and isotope ratios for water collected from Aso caldera watershed.
Station ID	Sampling day	Latitude	Longitude	Temperature	pH	TDS	Alkalinity	SO42-	Cl-	NO3-	Na+	K+	Ca2+	Mg2+	Li+	B	δDH2O	δ18OH2O	δ7Li	δ11B	δ13CDIC	δ34SSO4	δ18OSO4
				˚C		mmol l-1	mmol l-1	mmol l-1	mmol l-1	mmol l-1	mmol l-1	mmol l-1	mmol l-1	mmol l-1	μmol l-1	μmol l-1	‰	‰	‰	‰	‰	‰	‰
N1	2014-04-03	32.9703	131.131	17.9	7.21	3.88729	1.78772	0.154139	0.325558	0.066648	0.53676	0.16245	0.476708	0.377309	0.318916	NA	-51.2438	-7.90681	NA	NA	-11.107	8.13671	7.6
N1	2014-10-01	32.9703	131.131	18.6	7.595	3.75203	1.63302	0.146761	0.241305	0.0216034	0.507945	0.207862	0.571685	0.421847	0.326065	0.37781	-52.5736	-7.65048	NA	4.41027	NA	NA	NA
N1	2015-05-13	32.9703	131.131	19.3	7.551	3.89385	1.54913	0.254407	0.313626	0.0729308	0.561075	0.260268	0.483433	0.39898	0.242911	1.79132	-40.9299	-6.27328	NA	4.88029	NA	NA	NA
Average				18.6	7.452	3.84439	1.65662	0.185102	0.293497	0.0537274	0.53526	0.210193	0.510609	0.399379	0.295964	1.08457	-48.2491	-7.27686	NA	4.64528	-11.107	8.13671	7.6
N2	2014-04-04	32.9699	131.107	13.7	7.68	3.1142	1.26802	0.142615	0.350379	0.0663657	0.547918	0.120159	0.355694	0.263053	0.510086	NA	-51.7925	-7.89711	NA	NA	-10.9	7.06214	6.825
N2	2014-10-01	32.9699	131.107	17.8	7.826	3.00542	1.13465	0.117654	0.123036	0.00143539	0.396955	0.137322	0.861171	0.233203	0.47936	1.70611	-53.0379	-7.68321	12.5201	-0.154012	NA	NA	NA
N2	2015-05-13	32.9699	131.107	16.2	7.601	2.31907	1.06566	0.0904827	0.13807	0.0130798	0.360377	0.143573	0.292789	0.215038	0.340685	1.93644	-47.1839	-7.44373	NA	0.820696	NA	NA	NA
N2	2015-07-08	32.9699	131.107	20.9	7.96	2.34997	1.1666	0.0795933	0.11509	0.0125175	0.326146	0.124829	0.304764	0.220427	NA	0.613456	-52.326	-7.95432	NA	0.707757	NA	NA	NA
Average				17.15	7.76675	2.69717	1.15873	0.107586	0.181644	0.0233496	0.407849	0.131471	0.453605	0.23293	0.443377	1.41867	-51.0851	-7.74459	12.5201	0.458147	-10.9	7.06214	6.825
N3	2014-04-03	32.9715	131.058	15	7.55	3.31074	1.255	0.338665	0.268383	0.0738974	0.488478	0.122115	0.4489	0.315305	0.438345	NA	-50.4994	-7.84289	NA	NA	-11.127	6.83529	6.89917
N3	2014-10-01	32.9715	131.058	18	7.862	3.06226	1.11038	0.314925	0.207796	0.0157006	0.466542	0.116656	0.524153	0.30611	0.456252	1.90679	-51.8944	-7.48512	NA	3.02581	NA	NA	NA
N3	2015-05-13	32.9715	131.058	20.2	7.711	1.11177	1.11177	NA	NA	0	0	0	NA	0	0.292469	2.1129	-43.8457	-6.90527	NA	3.19	NA	NA	NA
N3	2015-07-04	32.9715	131.058	17.6	8.53	2.93656	1.2412	0.232659	0.168972	0.0133857	0.417121	0.140099	0.418411	0.304708	NA	0.816351	-50.4399	-7.64694	NA	3.87612	NA	NA	NA
Average				17.7	7.91325	2.84891	1.17959	0.295416	0.215051	0.0257459	0.343035	0.0947176	0.463821	0.231531	0.395688	1.61201	-49.1699	-7.47005	NA	3.36398	-11.127	6.83529	6.89917
N4	2014-04-04	32.9546	131.026	13.8	7.51	5.15295	1.09652	1.0741	0.578823	0.0568584	0.880544	0.149597	0.737013	0.57949	1.35723	NA	-51.1119	-7.8224	NA	NA	-10.8667	9.26929	9.618
N4	2014-10-01	32.9546	131.026	18.4	7.621	4.7194	1.02904	0.944181	0.435252	0.00112896	0.846368	0.170802	0.738759	0.553878	1.25221	8.30569	-52.9309	-7.68657	9.47241	0.940771	NA	NA	NA
N4	2015-05-13	32.9546	131.026	17.9	7.435	5.23111	0.96639	1.16947	0.550221	0.013354	0.950334	0.175106	0.788598	0.617637	1.47017	9.19606	-42.8029	-6.82488	NA	1.88156	NA	NA	NA
N4	2015-07-08	32.9546	131.026	21.7	7.72	3.79465	0.9816	0.69372	0.315677	0.0137625	0.65557	0.147457	0.559405	0.427454	NA	3.6328	-50.6165	-7.67506	NA	0.307145	NA	NA	NA
Average				17.95	7.5715	4.72453	1.01839	0.970367	0.469993	0.021276	0.833204	0.160741	0.705944	0.544615	1.35987	7.04485	-49.3655	-7.50223	9.47241	1.04316	-10.8667	9.26929	9.618
N5	2014-03-27	32.9094	130.985	16.3	6.23	4.32982	0.69766	1.05183	0.47955	0.062995	0.72032	0.143843	0.666525	0.507097	1.40342	NA	-42.1635	-6.94832	8.81934	NA	-11.3129	5.22617	8.81683
N5	2014-10-01	32.9094	130.985	17.8	7.418	4.37969	0.955505	0.837197	0.437086	0.00749952	0.863332	0.146435	0.642447	0.490187	1.38987	7.89757	-49.6595	-7.84472	9.82632	1.52561	NA	NA	NA
N5	2015-05-13	32.9094	130.985	16.2	7.278	5.19439	0.811683	1.31077	0.547119	0.0149506	0.937372	0.164979	0.791442	0.616074	1.87493	6.86645	-41.6974	-6.67996	NA	1.11102	NA	NA	NA
N5	2015-07-08	32.9094	130.985	23.3	7.6	3.46627	0.8703	0.652327	0.286721	0.013056	0.609139	0.132463	0.508115	0.394149	NA	3.6328	-49.7139	-7.54381	NA	0.946644	NA	NA	NA
Average				18.4	7.1315	4.34254	0.833787	0.963031	0.437619	0.0246253	0.782541	0.14693	0.652132	0.501877	1.55607	6.13227	-45.8086	-7.2542	9.32283	1.19442	-11.3129	5.22617	8.81683
M	2014-04-04	32.8738	130.96	13.9	6.98	3.76147	1.08265	0.603096	0.321863	0.0610355	0.69868	0.126949	0.498116	0.36908	1.24914	NA	-51.3072	-7.89633	9.64043	NA	-8.44007	9.49257	9.268
M	2014-10-04	32.8738	130.96	18.8	8.037	3.96184	1.13786	0.601389	0.265845	0.0624153	0.742562	0.113407	0.644119	0.39424	1.37901	6.63686	-53.1217	-7.73316	10.3831	1.39199	NA	NA	NA
M	2015-05-18	32.8738	130.96	18.1	7.977	1.12069	1.12069	NA	NA	0	0	0	NA	0	1.21189	6.89426	-47.5362	-7.48181	NA	0.819426	NA	NA	NA
M	2015-06-29	32.8738	130.96	21.3	8.54	1.10927	0.3938	0.151481	0.0524893	0.00321867	0.1616	0.03502	0.211707	0.0999523	NA	2.89415	-51.3023	-7.80465	NA	1.22304	NA	NA	NA
Average				18.025	7.8835	2.76749	0.933751	0.451989	0.213399	0.0316674	0.400711	0.0688441	0.451314	0.215818	1.28001	5.47509	-50.8169	-7.72899	10.0118	1.14482	-8.44007	9.49257	9.268
S1	2014-04-01	32.8191	131.086	16.8	6.24	2.98872	0.90586	0.480213	0.210405	0.0715992	0.432236	0.117678	0.510904	0.259823	0.454603	NA	-53.6192	-8.33407	NA	NA	-11.2802	5.6865	2.55067
S1	2014-09-30	32.8191	131.086	17.8	7.699	3.16998	0.95051	0.507428	0.197332	0.0148378	0.503393	0.121797	0.588652	0.286032	0.453916	1.74571	-53.2518	-8.34997	12.3234	6.59251	NA	NA	NA
S1	2015-05-14	32.8191	131.086	21.5	7.616	3.35892	1.07689	0.555586	0.190816	0.0165473	0.46177	0.132346	0.624701	0.300263	0.31689	1.23664	-50.2114	-7.85207	NA	9.42	NA	NA	NA
Average				18.7	7.185	3.17254	0.977752	0.514409	0.199518	0.0343281	0.4658	0.12394	0.574752	0.282039	0.40847	1.49117	-52.3608	-8.17871	12.3234	8.00626	-11.2802	5.6865	5.65183
S2	2014-04-01	32.8167	131.068	17.9	6.86	2.92827	1.0178	0.369795	0.19248	0.0855578	0.408725	0.121744	0.479253	0.252911	0.381369	NA	-53.0589	-8.2448	NA	NA	-11.852	5.3505	5.65183
S2	2014-10-04	32.8167	131.068	18.2	7.967	2.80117	1.04361	0.368318	0.191098	0.0175473	0.426707	0.12172	0.350342	0.281835	0.383996	1.15388	-53.2401	-8.21467	12.6702	6.75156	NA	NA	NA
S2	2015-05-14	32.8167	131.068	20	7.977	2.79626	0.934868	0.408234	0.169633	0.0143378	0.401743	0.116848	0.488748	0.261846	0.303268	1.13718	-50.2617	-7.89373	NA	6.59	NA	NA	NA
Average				18.7	7.60133	2.8419	0.998759	0.382116	0.184404	0.0391476	0.412392	0.120104	0.439447	0.265531	0.356211	1.14553	-52.1869	-8.11773	12.6702	6.67078	-11.852	5.3505	5.768
S3	2014-03-28	32.8223	131.05	17	7.18	3.04136	1.01608	0.42249	0.200505	0.080284	0.444285	0.109749	0.490968	0.277001	0.460444	NA	-52.6255	-8.2014	NA	NA	-10.8161	6.04633	5.768
S3	2014-10-04	32.8223	131.05	19.1	8.079	3.11667	0.99293	0.437493	0.195146	0.0139749	0.499478	0.125454	0.559783	0.292409	0.465941	3.24987	-52.7536	-8.18417	12.3858	3.02654	NA	NA	NA
S3	2015-05-14	32.8223	131.05	18.8	7.851	2.67587	0.871655	0.523537	NA	0.0116605	0.523537	0.122909	0.311287	0.311287	NA	4.68618	-49.3711	-7.72678	NA	3.1415	NA	NA	NA
Average				18.3	7.70333	3.01058	0.960222	0.461173	0.197825	0.0353065	0.4891	0.119371	0.454013	0.293565	0.463192	3.96802	-51.5834	-8.03745	12.3858	3.08402	-10.8161	6.04633	5.94017
S4	2014-04-02	32.8484	131.007	17.7	5.69	2.88412	1.01249	0.361327	0.189039	0.0431337	0.500462	0.108534	0.417236	0.251903	0.609368	NA	-51.944	-8.08827	10.3543	NA	-9.81333	8.527	5.94017
S4	2014-10-04	32.8484	131.007	19.6	8.065	3.4193	1.1619	0.378655	0.18337	0.00758016	0.681949	0.132436	0.567543	0.305863	0.877025	6.86007	-53.8699	-7.86182	10.9723	2.93484	NA	NA	NA
S4	2015-05-14	32.8484	131.007	18.3	7.977	3.32463	1.23675	0.378399	0.185936	0.00827366	0.680476	0.132934	0.409905	0.291955	1.03927	8.38633	-48.6021	-7.58631	NA	2.06352	NA	NA	NA
S4	2015-06-29	32.8484	131.007	20.7	8.87	0.664537	0.3258	0.0485768	0.014337	0.00172733	0.068865	0.016815	0.152433	0.0359818	NA	3.73692	-52.4584	-7.99619	11.5366	2.77088	NA	NA	NA
Average				19.075	7.6505	2.57315	0.934237	0.29174	0.14317	0.0151787	0.482938	0.09768	0.38678	0.221426	0.841888	6.32777	-51.7186	-7.88315	10.9544	2.58974	-9.81333	8.527	7.1065
Acidic stream	2014-03-27	32.8972	131.103	15.1	2.52	3.58204	ND	0.905295	1.58826	0.019192	0.332887	0.0684812	0.403413	0.264513	0.613459	NA	-27.5912	-5.74742	3.65823	NA	NA	7.2185	9.5
Acidic stream	2014-10-02	32.8972	131.103	19.5	4.169	4.77709	1.02939	1.34111	0.69791	0.0012096	0.459722	0.0662182	0.881306	0.300226	0.59152	3.87304	-52.8521	-8.33388	5.95661	4.23	NA	NA	NA
Acidic stream	2015-05-17	32.8972	131.103	20.3	4.278	7.3455	ND	2.50002	1.68601	0.00420941	0.731455	0.117462	1.86929	0.437068	0.912068	5.63902	-39.7426	-6.6962	NA	2.66729	NA	NA	NA
Acidic stream	2015-07-15	32.8972	131.103	23.3	5.15	2.79299	ND	0.939595	0.599051	0.0012374	0.334853	0.0706523	0.663034	0.184569	NA	1.68134	-55.7052	-8.31739	NA	2.80866	NA	NA	NA
Average				19.55	4.02925	5.39645	1.02939	1.4215	1.14281	0.00646211	0.464729	0.0807035	0.95426	0.296594	0.705682	3.73113	-43.9728	-7.27372	4.80742	3.23532	NA	7.2185	9.5
Geothermal water	2014-04-02	32.8604	131.036	43	2.96	4.91791	ND	2.76227	0.200195	0.00426579	0.75762	0.215086	0.597934	0.380539	1.59086	NA	-53.3422	-8.09144	6.76256	NA	-6.66696	2.601	-2.8
Geothermal water	2014-10-06	32.8604	131.036	39.3	3.041	4.86354	ND	2.69749	0.175049	0.00104832	0.711462	0.212517	0.711188	0.354783	1.39721	62.8726	-55.1247	-7.82593	8.51071	-2.17	NA	NA	NA
Geothermal water	2015-05-16	32.8604	131.036	42.3	2.147	12.0907	ND	9.49936	0.145009	0.00488678	0.784348	0.268835	0.896632	0.49165	NA	51.7202	-52.3435	-8.02703	NA	-2.62178	NA	NA	NA
Average				41.5333	2.716	7.29072	ND	4.98637	0.173417	0.0034003	0.751143	0.232146	0.735251	0.408991	1.49404	57.2964	-53.6035	-7.98147	7.63664	-2.39589	-6.66696	2.601	-2.8
ND: not determined
NA: not analyzed
TDS = [Alkalinity] + [SO42-] + [Cl-] + [NO3-] + [Na+] + [K+] + [Ca2+] + [Mg2+]
