# Supplementary material for: Earthquake-induced structural deformations enhance long-term solute fluxes from active volcanic systems
Source: Sci Rep. 2018 Oct 4;8:14809. doi: 10.1038/s41598-018-32735-1 (PMC6172214; doi:10.1038/s41598-018-32735-1)
Supplement: Supplementary file 4 — Supplementary Table 3 [file 41598_2018_32735_MOESM4_ESM.xlsx]

## Sheet: Supplementary Table 3
Supplementary Table 3: Proportions (%) of water from highly saline deep fluids (binary mixing model, see Methods).
Station ID	Alkalinity	SO42-	Cl-	NO3-	Na+	K+	Ca2+	Mg2+	Li+	B	δ7Li	δ11B	δ34SSO4	δ18OSO4
	mmol l-1	mmol l-1	mmol l-1	mmol l-1	mmol l-1	mmol l-1	mmol l-1	mmol l-1	μmol l-1	μmol l-1	‰	‰	‰	‰
End-member components
High saline deep fluid	0.52	11.5032	3.94922	ND	6.53036	0.418159	3.89222	4.08068	18.1556	58.3719	2.62114	2.6	17.5	13.5
N2 Average	1.15873	0.107586	0.181644	0.0233496	0.407849	0.131471	0.453605	0.23293	0.443377	1.41867	12.5201	0.458147	7.06214	6.825
N3 Average	1.17959	0.295416	0.215051	0.0257459	0.343035	0.0947176	0.463821	0.231531	0.395688	1.61201	NA	3.36398	6.83529	6.89917
N4 Average	1.01839	0.970367	0.469993	0.021276	0.833204	0.160741	0.705944	0.544615	1.35987	7.04485	9.47241	1.04316	9.26929	9.618
N5 Average	0.833787	0.963031	0.437619	0.0246253	0.782541	0.14693	0.652132	0.501877	1.55607	6.13227	9.32283	1.19442	5.22617	8.81683
Mixing proportions of deep fluid in northern river (%)
N2 mixed with deep fluid to form N4 (case 1)	ND	7.5	7.6	ND	6.9	10	7.6	8.1	5.2	9.9	<1.0	ND	<1.0	<1.0
N2 mixed with deep fluid to form N5 (case 2)	ND	7.5	7	ND	6.1	5.8	5.8	7	6.3	8	1.1	ND	<1.0	<1.0
N3 mixed with deep fluid to form N4 (case 3)	ND	6	6.6	ND	7.9	20.4	7.3	8.1	5.4	9.6	NA	<1.0	ND	<1.0
N3 mixed with deep fluid to form N5 (case 4)	ND	5.9	5.9	ND	7.1	16.1	5.5	7	6.5	8	NA	1.2	ND	<1.0
Mixing proportions of deep fluid in caldera outlet (station M) (%)
Based on ratio of (Discharge flux of caldera outlet)/(Discharge flux of northern river) = 0.74/0.40 = 1.85
case 1	ND	4.05405	4.10811	ND	3.72973	5.40541	4.10811	4.37838	2.81081	5.35135	<1.0	ND	<1.0	<1.0
case 2	ND	4.05405	3.78378	ND	3.2973	3.13514	3.13514	3.78378	3.40541	4.32432	<1.0	ND	<1.0	<1.0
case 3	ND	3.24324	3.56757	ND	4.27027	11.027	3.94595	4.37838	2.91892	5.18919	ND	<1.0	ND	<1.0
case 4	ND	3.18919	3.18919	ND	3.83784	8.7027	2.97297	3.78378	3.51351	4.32432	ND	<1.0	ND	<1.0
Note: average annual (1996-2016) discharge flux of northern river = Average annual (1996-2016) flux of caldera outlet river of 0.74 km3 y-1 ̶ Average annual (1996-2016) fluxes of southern river of 0.34 km3 y-1
ND: not determined
NA: not analyzed
