# Supplementary material for: Earthquake-induced structural deformations enhance long-term solute fluxes from active volcanic systems
Source: Sci Rep. 2018 Oct 4;8:14809. doi: 10.1038/s41598-018-32735-1 (PMC6172214; doi:10.1038/s41598-018-32735-1)
Supplement: Supplementary file 5 — Supplementary Table 4 [file 41598_2018_32735_MOESM5_ESM.xlsx]

## Sheet: Supplementary Table 4
Supplementary Table 4: Proportions of each chemical flux among the total flux from caldera outlet through northern river relative to southern river.
HCO3-	Cl-	SO42-	NO3-	Na+	K+	Ca2+	Mg2+	SiO2
Average concentration (mg l-1) of river water at the most downstream of the northern river (1977-1995, n = 20, see Supplementary Table 1d)
51.335	19.115	107.555	3.92	20.085	6.27	30.455	13.6	46.4056
Average concentration (mg l-1) of river water at the most downstream of the southern river (1977-1995, n = 20, see Supplementary Table 1d)
62.14	7.34	31.155	5.01429	11.035	4.515	16.72	6.045	51.6167
Average chemical flux (ton y-1) from the northern river
21047.3	7837.15	44097.6	1607.2	8234.85	2570.7	12486.6	5576	19026.3
Average chemical flux (ton y-1) from the southern river
21127.6	2495.6	10592.7	1704.86	3751.9	1535.1	5684.8	2055.3	17549.7
Enrichment factors (%) for the ion concentrations in river N4 relative to N3 (see Supplementary Table 3).
0.863341	2.1855	3.28475	0.826382	2.42892	1.69705	1.52202	2.35224
Proportions (%) of chemical fluxes among the total flux from caldera outlet through northern river relative to southern river
49.9049	75.8477	80.6315	48.5257	68.6996	62.6114	68.7156	73.0675	52.0186
Average chemical flux (ton y-1) from the northwestern plain from deep fluids
-	4251.18	30672.6	-	4844.51	1055.9	4282.6	3205.49	-
Proportions (%) of deep fluid fluxes among the total flux from caldera outlet.
-	41.1428	56.0842	-	40.4155	25.7172	23.5679	42.0045	-
Note: average annual (1996-2016) discharge flux of northern river = Average annual (1996-2016) flux of caldera outlet river of 0.74 km3 y-1 ̶ Average annual (1996-2016) fluxes of southern river of 0.34 km3 y-1
